# Supplementary material for: Integrated Human Skin Bacteria Genome Catalog Reveals Extensive Unexplored Habitat‐Specific Microbiome Diversity and Function
Source: Adv Sci (Weinh). 2023 Aug 7;10(28):2300050. doi: 10.1002/advs.202300050 (PMC10558695; doi:10.1002/advs.202300050)
Supplement: Supplementary file 2 — Supplemental Table 1 [file ADVS-10-2300050-s001.xlsx]

## Sheet: Supplementary Table 1
Table S1. Sequencing statistics for 4D-SZ cohort skin metagenomic and publicly skin metagenomic datasets.
Sample ID	Microenvironments	Sample part	Study	Location	Health state	Raw sequencing data (Gbp)	High quality sequencing data (Gbp)	High quality sequencing reads number	Number of assembled contigs	Total length of contigs (bp)	N50 length of contigs (bp)	Mapped reads number	Mapped reads ratio to UHSG	Mapped reads number	Mapped reads ratio to HMP genome
MET1366	unknown	unknown	SRP002480	America	Healthy	0.819989	0.810211	6430250	576	336500	570	6361236	0.989267	6056296	0.941845
MET0931	unknown	unknown	SRP002480	America	Healthy	3.6766	3.61385	28681336	1065	611777	560	28019970	0.976941	26139612	0.911381
MET1538	unknown	unknown	SRP002480	America	Healthy	1.20624	1.16015	9207516	883	520840	568	9109680	0.989374	8369609	0.908997
MET1365	unknown	unknown	SRP002480	America	Healthy	2.56192	2.52385	20030590	157	86760	540	19922452	0.994601	18052951	0.901269
MET1493	unknown	unknown	SRP002480	America	Healthy	2.3414	2.29649	18226116	1977	1129080	553	17918634	0.98313	16420724	0.900945
MET1286	unknown	unknown	SRP002480	America	Healthy	0.469964	0.456046	3619416	13	7045	520	3580692	0.989301	3177702	0.87796
MET0413	moist	Tw	SRP002480	America	Healthy	9.92887	7.91518	78368118	6844	6163144	889	76655550	0.978147	67547745	0.861929
MET1489	unknown	unknown	SRP002480	America	Healthy	0.95586	0.937102	7437314	511	295226	562	7366460	0.990473	6333837	0.85163
MET0782	moist	Pc	SRP002480	America	Healthy	7.9838	7.51632	74419010	186	104491	551	73068208	0.981849	62388410	0.83834
MET1487	unknown	unknown	SRP002480	America	Healthy	0.126371	0.123621	981118	135	79944	572	969388	0.988044	812079	0.827708
MET1069	unknown	unknown	SRP002480	America	Healthy	1.90739	1.853	14706388	395	223920	554	14516190	0.987067	12089311	0.822045
MET1546	unknown	unknown	SRP002480	America	Healthy	1.05352	1.02348	8122882	550	316079	557	8047670	0.990741	6672710	0.821471
MET0043	sebaceous	Mb	SRP002480	America	Healthy	1.23018	0.875775	8671040	309	2813015	61410	8376208	0.965998	7084381	0.817016
MET1567	unknown	unknown	SRP002480	America	Healthy	2.24642	2.00423	15906588	354	200911	550	15817426	0.994395	12880691	0.809771
MET0711	sebaceous	Ea	SRP002480	America	Healthy	0.547193	0.520938	5157800	4626	5131866	1003	4682750	0.907897	4162198	0.806972
MET0632	moist	Ic	SRP002480	America	Healthy	1.088	1.05374	10433052	154	85832	539	10254140	0.982851	8380275	0.803243
MET1607	unknown	unknown	SRP002480	America	Healthy	2.00914	1.97801	15698476	480	274139	556	15502854	0.987539	12500611	0.796295
MET0097	sebaceous	Ba	SRP002480	America	Healthy	1.1136	0.831554	8233208	1765	3256321	2709	8099046	0.983705	6529505	0.793069
MET1575	unknown	unknown	SRP002480	America	Healthy	1.98358	1.75186	13903628	453	264364	561	13794832	0.992175	11004150	0.791459
MET0136	sebaceous	Al	SRP002480	America	Healthy	2.40178	2.012	19920820	1200	6020304	41210	18877914	0.947647	15682167	0.787225
MET0799	moist	Pc	SRP002480	America	Healthy	6.08313	3.05242	30221942	3	1578	512	29636134	0.980616	23748435	0.785801
MET0228	sebaceous	Ra	SRP002480	America	Healthy	1.10259	1.01572	10056660	2620	6920036	8444	9792824	0.973765	7777858	0.773404
MET1327	unknown	unknown	SRP002480	America	Healthy	1.72329	1.6714	13265058	29	15745	529	13230244	0.997376	10245063	0.772335
MET0425	dry	Vf	SRP002480	America	Healthy	1.21568	1.17179	11601866	13381	12708922	889	10818790	0.932504	8929599	0.769669
MET0175	dry	Vf	SRP002480	America	Healthy	5.72835	5.31488	52622546	2587	1782346	651	52032066	0.988779	40482752	0.769304
MET1334	unknown	unknown	SRP002480	America	Healthy	0.922485	0.908977	7214100	33	17930	530	7189926	0.996649	5543259	0.768392
MET0156	moist	Ic	SRP002480	America	Healthy	1.40064	1.32361	13105050	112	61427	535	12872328	0.982242	10023843	0.764884
MET0180	moist	Pc	SRP002480	America	Healthy	9.84157	8.30255	82203502	5962	5777352	1026	81593736	0.992582	62750825	0.76336
MET0194	moist	Ax	SRP002480	America	Healthy	8.64974	7.63618	75605742	11468	19345400	2278	73856530	0.976864	57681768	0.762928
MET0875	unknown	unknown	SRP002480	America	Healthy	1.04577	1.03767	8235486	239	137106	556	8133648	0.987634	6274502	0.761886
MET0984	unknown	unknown	SRP002480	America	Healthy	0.56793	0.557507	4424660	7	4890	587	4367918	0.987176	3365231	0.760563
MET0907	unknown	unknown	SRP002480	America	Healthy	3.05289	2.9802	23652354	2277	1339519	567	23363076	0.98777	17954307	0.759092
MET0309	sebaceous	Gb	SRP002480	America	Healthy	1.83647	1.6828	16661418	10701	10922370	1043	15455022	0.927593	12633985	0.758278
MET1579	unknown	unknown	SRP002480	America	Healthy	2.646	2.5098	19919016	824	476002	560	19824608	0.99526	15069488	0.756538
MET0116	moist	Pc	SRP002480	America	Healthy	0.0482477	0.0427893	423656	209	145798	635	387034	0.913557	320019	0.755375
MET1488	unknown	unknown	SRP002480	America	Healthy	0.141874	0.137547	1091644	76	45507	590	1076566	0.986188	824560	0.755338
MET1033	unknown	unknown	SRP002480	America	Healthy	0.133661	0.129968	1031492	3143	2658918	858	913872	0.885971	778011	0.754258
MET0104	sebaceous	Mb	SRP002480	America	Healthy	1.45305	0.760773	7532410	2353	3476109	2046	7095746	0.942029	5680891	0.754193
MET0403	moist	Pc	SRP002480	America	Healthy	9.00076	8.26328	81814684	23055	14895916	623	78561334	0.960235	61518496	0.751925
MET1586	unknown	unknown	SRP002480	America	Healthy	0.560881	0.545952	4332950	135	74209	537	4236914	0.977836	3257866	0.751882
MET0223	moist	Id	SRP002480	America	Healthy	15.2918	12.0821	119624674	138761	165694304	1315	102094428	0.853456	89674536	0.749632
MET0404	moist	Ic	SRP002480	America	Healthy	1.2312	1.16953	11579544	505	289049	558	11333964	0.978792	8653296	0.747292
MET1559	unknown	unknown	SRP002480	America	Healthy	0.0181087	0.0170569	135372	600	445763	708	125658	0.928242	101145	0.747163
MET0348	moist	Ac	SRP002480	America	Healthy	5.80467	4.79524	47477592	2017	1363972	657	46584768	0.981195	35468088	0.747049
MET0296	sebaceous	Mb	SRP002480	America	Healthy	3.02045	2.76778	27403774	18285	19166513	1091	24803636	0.905118	20446306	0.746113
MET1481	unknown	unknown	SRP002480	America	Healthy	1.60134	1.56853	12448632	1344	774271	561	12236548	0.982963	9285061	0.74587
MET0678	sebaceous	Oc	SRP002480	America	Healthy	0.937329	0.910134	9011228	479	296851	577	8315990	0.922848	6718236	0.745541
MET0959	unknown	unknown	SRP002480	America	Healthy	1.1377	1.10513	8770880	4891	3071431	609	8443900	0.96272	6536076	0.745202
MET0272	sebaceous	Ba	SRP002480	America	Healthy	2.44913	2.21595	21940118	10546	11575746	1090	20806708	0.948341	16349262	0.745177
MET1553	unknown	unknown	SRP002480	America	Healthy	0.0118941	0.0108793	86344	248	259518	1097	80190	0.928727	64257	0.744198
MET1509	unknown	unknown	SRP002480	America	Healthy	1.80936	1.76256	13988596	592	336360	549	13794424	0.986119	10407506	0.743999
MET0989	unknown	unknown	SRP002480	America	Healthy	0.224258	0.220519	1750152	285	178720	607	1565390	0.894431	1301244	0.743503
MET0315	moist	Pc	SRP002480	America	Healthy	22.7612	19.9318	197344450	6730	4369491	609	191246512	0.9691	146698536	0.743363
MET0643	moist	Ph	SRP002480	America	Healthy	7.41994	7.01975	69502516	13681	9047820	625	64985586	0.935011	51656512	0.743232
MET1381	unknown	unknown	SRP002480	America	Healthy	0.310778	0.302932	2404224	290	165495	555	2350956	0.977844	1785903	0.742819
MET0029	sebaceous	Gb	SRP002480	America	Healthy	0.338282	0.272439	2697416	1183	3182071	6292	2540264	0.94174	2002359	0.742325
MET0660	moist	Tw	SRP002480	America	Healthy	6.5983	5.07602	50257654	3575	8654528	15462	44906782	0.893531	37280240	0.741782
MET1439	unknown	unknown	SRP002480	America	Healthy	0.041577	0.0400504	317860	405	261100	621	261088	0.821393	235443	0.740713
MET1355	unknown	unknown	SRP002480	America	Healthy	1.93909	1.9189	15229360	57	32363	543	15146984	0.994591	11276580	0.74045
MET0880	unknown	unknown	SRP002480	America	Healthy	0.909537	0.880578	6988716	40	28978	680	6922768	0.990564	5172426	0.740111
MET1569	unknown	unknown	SRP002480	America	Healthy	2.48016	2.25437	17891840	7475	5833214	742	17773536	0.993388	13239381	0.739968
MET1296	unknown	unknown	SRP002480	America	Healthy	0.0492479	0.0472477	374982	1389	1357582	1031	359760	0.959406	277344	0.73962
MET0038	sebaceous	Al	SRP002480	America	Healthy	0.603655	0.409737	4056804	1697	3181382	2895	3736154	0.92096	2993812	0.737973
MET0506	dry	Hp	SRP002480	America	Healthy	5.96366	5.72685	56701514	34676	32921922	977	47513230	0.837953	41800293	0.737199
MET0861	unknown	unknown	SRP002480	America	Healthy	0.207187	0.203682	1616524	4518	3918424	853	1296226	0.80186	1191666	0.737178
MET1573	unknown	unknown	SRP002480	America	Healthy	0.21582	0.210116	1667584	5085	4652653	949	1624886	0.974395	1228458	0.736669
MET0780	moist	Ph	SRP002480	America	Healthy	3.75928	3.60613	35704250	57402	78669077	1786	32057970	0.897875	26294940	0.736465
MET0134	sebaceous	Gb	SRP002480	America	Healthy	1.66009	1.4357	14214890	7714	7795441	1006	12923014	0.909118	10450960	0.735212
MET1506	unknown	unknown	SRP002480	America	Healthy	0.159522	0.156905	1245280	452	280118	596	1214690	0.975435	915384	0.735083
MET1302	unknown	unknown	SRP002480	America	Healthy	0.295636	0.290616	2306480	1453	1044946	705	1902974	0.825055	1695156	0.734954
MET0306	sebaceous	Ba	SRP002480	America	Healthy	4.16591	3.72494	36880626	10053	23955153	4533	34184188	0.926887	27059631	0.733709
MET0057	sebaceous	Ba	SRP002480	America	Healthy	0.838756	0.531138	5258794	1799	3216580	2619	4966680	0.944452	3857654	0.733562
MET1591	unknown	unknown	SRP002480	America	Healthy	0.405566	0.386501	3067470	1185	742808	602	2968498	0.967735	2249544	0.733355
MET0856	unknown	unknown	SRP002480	America	Healthy	0.0988523	0.0967652	767978	2614	2053891	772	735264	0.957402	562965	0.733048
MET0837	unknown	unknown	SRP002480	America	Healthy	1.63032	1.57014	15545932	24265	27182997	1173	14018576	0.901752	11393811	0.732913
MET0298	moist	Pc	SRP002480	America	Healthy	14.4575	13.1876	130570568	13161	8474950	616	123243662	0.943885	95694450	0.732894
MET0763	sebaceous	Fh	SRP002480	America	Healthy	3.30226	2.92466	28956984	6381	7808242	1350	27711134	0.956976	21207445	0.732378
MET1539	unknown	unknown	SRP002480	America	Healthy	1.32433	1.29391	10269128	2889	1735367	580	10123126	0.985782	7518120	0.732109
MET1443	unknown	unknown	SRP002480	America	Healthy	0.0319271	0.0307909	244372	267	206502	754	215936	0.883636	178698	0.731254
MET0428	sebaceous	Mb	SRP002480	America	Healthy	1.295	1.25303	12406246	29912	29312019	984	10825014	0.872545	9068061	0.730927
MET0675	sebaceous	Mb	SRP002480	America	Healthy	4.90052	4.33968	42967146	2241	3491127	2398	41906962	0.975326	31339015	0.729372
MET0221	sebaceous	Al	SRP002480	America	Healthy	1.25779	1.16566	11541216	4779	9984609	3759	10908982	0.945219	8411078	0.728786
MET0289	sebaceous	Ba	SRP002480	America	Healthy	8.1639	7.31474	72423212	7838	20757492	6027	66162840	0.913558	52678714	0.727373
MET0216	sebaceous	Ba	SRP002480	America	Healthy	3.34112	3.03645	30063834	13732	16035863	1211	28127708	0.935599	21841101	0.726491
MET0366	moist	Ic	SRP002480	America	Healthy	1.03126	0.997914	9880338	213	128872	575	9399214	0.951305	7175120	0.726202
MET1260	unknown	unknown	SRP002480	America	Healthy	3.85036	3.73134	29613780	1321	744747	546	29327072	0.990318	21440535	0.724005
MET0849	unknown	unknown	SRP002480	America	Healthy	0.0650634	0.0632061	501636	1467	1072284	697	489584	0.975975	362850	0.723333
MET0851	unknown	unknown	SRP002480	America	Healthy	0.0853083	0.083192	660254	3069	3881676	1607	573962	0.869305	477195	0.722745
MET0246	sebaceous	Mb	SRP002480	America	Healthy	2.46511	2.2675	22450454	9651	20657584	6311	20460380	0.911357	16225299	0.722716
MET0323	sebaceous	Ra	SRP002480	America	Healthy	1.04884	0.969437	9598388	2259	4748729	9391	9271064	0.965898	6936099	0.722632
MET0346	moist	Pc	SRP002480	America	Healthy	14.4568	11.6248	115096554	1297	768063	575	112666760	0.978889	83120960	0.722185
MET0858	unknown	unknown	SRP002480	America	Healthy	0.0713127	0.0694063	550844	2507	3228617	1636	474308	0.861057	397464	0.721555
MET0899	unknown	unknown	SRP002480	America	Healthy	6.56086	6.11534	48534428	3061	1765052	559	47801480	0.984898	34907670	0.719235
MET0855	unknown	unknown	SRP002480	America	Healthy	0.094789	0.0923378	732840	1402	1660721	1449	665480	0.908084	526020	0.717783
MET0171	sebaceous	Ch	SRP002480	America	Healthy	1.58818	1.51713	15021076	9935	25396296	11261	12756090	0.849213	10775892	0.717385
MET0219	sebaceous	Gb	SRP002480	America	Healthy	3.27503	2.94909	29198932	16409	21733045	1800	27844398	0.95361	20925298	0.716646
MET0694	sebaceous	Mb	SRP002480	America	Healthy	5.46704	4.99734	49478584	3184	4180900	1644	47787840	0.965829	35452639	0.716525
MET0673	sebaceous	Ea	SRP002480	America	Healthy	0.607116	0.586953	5811414	4490	3227715	684	5256394	0.904495	4163450	0.716426
MET0111	dry	Vf	SRP002480	America	Healthy	0.715151	0.683415	6766490	17589	15922329	861	6167864	0.911531	4845468	0.716098
MET1350	unknown	unknown	SRP002480	America	Healthy	1.09142	1.0733	8518284	479	273359	556	8439220	0.990718	6099303	0.716025
MET0305	sebaceous	Al	SRP002480	America	Healthy	0.657737	0.615492	6093976	5838	7439667	1543	5622974	0.92271	4342066	0.712518
MET0372	moist	Id	SRP002480	America	Healthy	10.4178	9.38035	92874720	42231	32288819	709	88699184	0.955041	65787423	0.708346
MET0641	moist	Tw	SRP002480	America	Healthy	8.3213	6.73465	66679682	2517	1672135	641	65840744	0.987418	47221209	0.70818
MET1520	unknown	unknown	SRP002480	America	Healthy	0.280621	0.27385	2173416	267	154204	559	2136616	0.983068	1538580	0.707909
MET1454	unknown	unknown	SRP002480	America	Healthy	0.549911	0.540683	4291134	8373	6585629	755	4104808	0.956579	3033840	0.707002
MET0382	sebaceous	Ra	SRP002480	America	Healthy	2.52167	2.3748	23512920	11759	11844201	1017	22570332	0.959912	16604412	0.706182
MET0267	toenail	Tn	SRP002480	America	Healthy	2.97806	2.76219	27348440	16112	38728090	5107	22805126	0.833873	19290831	0.705372
MET0062	sebaceous	Ea	SRP002480	America	Healthy	1.44857	1.02478	10146328	3187	11671973	5938	8855846	0.872813	7142841	0.703983
MET0871	unknown	unknown	SRP002480	America	Healthy	2.61173	2.54684	20212982	1490	857038	559	19928060	0.985904	14196855	0.702363
MET0808	unknown	unknown	SRP002480	America	Healthy	0.0135312	0.011776	116594	42	31164	644	103650	0.888982	81864	0.702129
MET0746	moist	Ic	SRP002480	America	Healthy	1.77164	1.6789	16622766	4521	5255289	1418	16299300	0.980541	11649348	0.700807
MET0206	moist	Id	SRP002480	America	Healthy	55.4334	36.6106	362481082	93291	89116526	856	328805794	0.907098	254016306	0.700771
MET0321	sebaceous	Ba	SRP002480	America	Healthy	4.15935	3.74931	37121922	7066	12801981	2692	35953580	0.968527	26008557	0.700625
MET0624	moist	Ph	SRP002480	America	Healthy	4.62288	4.3871	43436634	5889	4915167	819	41863544	0.963784	30385485	0.699536
MET1500	unknown	unknown	SRP002480	America	Healthy	1.12273	1.09084	8657482	3210	1905922	575	8453180	0.976402	6052108	0.699061
MET0027	sebaceous	Ba	SRP002480	America	Healthy	1.60003	1.29878	12859256	1951	4671432	12379	12637660	0.982768	8981147	0.698419
MET0934	unknown	unknown	SRP002480	America	Healthy	3.08858	3.0078	23871422	430	241415	548	23700666	0.992847	16665912	0.698153
MET1578	unknown	unknown	SRP002480	America	Healthy	1.60745	1.54411	12254808	357	202900	555	12205834	0.996004	8555205	0.69811
MET1545	unknown	unknown	SRP002480	America	Healthy	0.525917	0.510705	4053214	876	518360	573	4012172	0.989874	2829393	0.698062
MET0232	sebaceous	Oc	SRP002480	America	Healthy	2.70104	2.45973	24353804	9948	20462668	4260	22946662	0.942221	16986970	0.697508
MET0031	sebaceous	Ch	SRP002480	America	Healthy	1.62801	1.24987	12374996	4840	7914620	3096	11663084	0.942472	8618324	0.69643
MET0294	moist	Ic	SRP002480	America	Healthy	1.48075	1.39029	13765286	11955	8705285	703	12599942	0.915342	9579918	0.695948
MET1346	unknown	unknown	SRP002480	America	Healthy	0.953201	0.920038	7301892	297	170986	558	7245768	0.992314	5080614	0.695794
MET0699	toenail	Tn	SRP002480	America	Healthy	5.45215	5.27053	52183470	38481	36912804	939	47251598	0.90549	36304488	0.695709
MET0810	unknown	unknown	SRP002480	America	Healthy	0.053794	0.0503687	498700	26	20446	735	475660	0.9538	346876	0.69556
MET0679	moist	Tw	SRP002480	America	Healthy	3.45011	3.28	32475270	2548	1615127	611	31884022	0.981794	22583754	0.695414
MET1449	unknown	unknown	SRP002480	America	Healthy	0.00571183	0.00504983	40078	28	21322	669	34050	0.849593	27867	0.695319
MET1570	unknown	unknown	SRP002480	America	Healthy	1.18515	1.12995	8967896	358	203515	555	8923808	0.995084	6218424	0.693409
MET1470	unknown	unknown	SRP002480	America	Healthy	0.0160322	0.0147037	116696	103	73273	651	101344	0.868445	80898	0.693237
MET0361	sebaceous	Ba	SRP002480	America	Healthy	2.10359	2.019	19990066	1420	939114	632	19127376	0.956844	13857588	0.693224
MET0717	moist	Tw	SRP002480	America	Healthy	5.42926	4.76808	47208718	11992	12627205	1116	46355756	0.981932	32668767	0.692007
MET0744	sebaceous	Fh	SRP002480	America	Healthy	3.30731	3.02476	29948132	6923	8097314	1226	28781404	0.961042	20717128	0.691767
MET0052	sebaceous	Mb	SRP002480	America	Healthy	1.35977	0.980462	9707548	3159	4844627	1905	9398266	0.96814	6714204	0.691648
MET0960	unknown	unknown	SRP002480	America	Healthy	4.44242	4.22772	33553324	2765	1620519	569	33112360	0.986858	23203902	0.691553
MET0311	moist	Ic	SRP002480	America	Healthy	1.44693	1.32174	13086582	5524	11901571	7676	11960606	0.91396	9037568	0.690598
MET0443	moist	Ac	SRP002480	America	Healthy	7.11158	5.86718	58090842	1281	827991	620	56501904	0.972647	40113540	0.690531
MET1462	unknown	unknown	SRP002480	America	Healthy	0.457251	0.447502	3551606	3710	2355696	615	3448012	0.970832	2452194	0.690447
MET1258	unknown	unknown	SRP002480	America	Healthy	0.162884	0.157966	1253698	29	16528	567	1239932	0.98902	864761	0.689768
MET0631	moist	Pc	SRP002480	America	Healthy	8.2665	7.83187	77543292	245	136578	541	76565402	0.987389	53478336	0.689658
MET0089	sebaceous	Gb	SRP002480	America	Healthy	1.20176	0.754161	7466936	3082	5010435	2763	6954172	0.931329	5148322	0.689483
MET0173	sebaceous	Ea	SRP002480	America	Healthy	8.93392	8.19447	81133354	11038	11207247	1118	77310218	0.952878	55937520	0.689452
MET0877	unknown	unknown	SRP002480	America	Healthy	2.57393	2.53334	20105842	1316	756272	559	19789770	0.98428	13852603	0.688984
MET0597	sebaceous	Ea	SRP002480	America	Healthy	0.530014	0.518907	5137696	101	61122	573	4862712	0.946477	3535164	0.688084
MET0904	unknown	unknown	SRP002480	America	Healthy	2.25357	2.13403	16936782	1596	944774	570	16744608	0.988653	11648385	0.687757
MET1508	unknown	unknown	SRP002480	America	Healthy	0.122091	0.119181	945882	1159	864865	730	805752	0.851853	650436	0.68765
MET0680	toenail	Tn	SRP002480	America	Healthy	2.0594	1.95681	19374314	4725	10844673	3994	18694924	0.964933	13300137	0.686483
MET0667	sebaceous	Ra	SRP002480	America	Healthy	0.395798	0.38601	3821884	788	469059	571	3622276	0.947772	2623300	0.686389
MET1595	unknown	unknown	SRP002480	America	Healthy	1.89184	1.86735	14820276	101	55719	535	14711240	0.992643	10169720	0.686203
MET0044	moist	Ph	SRP002480	America	Healthy	2.60415	2.24541	22231772	15513	23038763	1920	20164796	0.907026	15252111	0.68605
MET1604	unknown	unknown	SRP002480	America	Healthy	2.20533	1.91174	15172538	226	124220	536	15001080	0.988699	10403472	0.685678
MET0461	moist	Ic	SRP002480	America	Healthy	0.495218	0.46783	4631976	2072	1434066	656	4484686	0.968201	3175924	0.685652
MET0229	sebaceous	Mb	SRP002480	America	Healthy	2.10138	1.90401	18851606	8861	14674897	2277	17555950	0.931271	12925214	0.685629
MET0897	unknown	unknown	SRP002480	America	Healthy	0.316763	0.310416	2463616	238	136808	561	2416188	0.980749	1688880	0.685529
MET0193	moist	Pc	SRP002480	America	Healthy	5.10887	4.81437	47667006	16774	11201680	637	46108826	0.967311	32662323	0.685219
MET0985	unknown	unknown	SRP002480	America	Healthy	0.169605	0.166055	1317898	190	129238	644	1116952	0.847525	901824	0.68429
MET0794	moist	Id	SRP002480	America	Healthy	11.7594	9.62825	95329220	18308	11071338	584	87561294	0.918515	65223510	0.684192
MET0313	sebaceous	Mb	SRP002480	America	Healthy	5.14988	4.58544	45400354	27881	36204897	1623	40117036	0.883628	31055655	0.68404
MET1564	unknown	unknown	SRP002480	America	Healthy	0.0141165	0.0125829	99864	52	39751	657	89508	0.896299	68301	0.68394
MET0709	moist	Ac	SRP002480	America	Healthy	6.69472	6.32782	62651672	210	116774	546	61207940	0.976956	42819940	0.68346
MET0873	unknown	unknown	SRP002480	America	Healthy	4.10579	3.90386	30983000	575	322313	544	30681364	0.990264	21144363	0.68245
MET1498	unknown	unknown	SRP002480	America	Healthy	0.739883	0.728661	5783024	706	411905	563	5711604	0.98765	3944910	0.682153
MET0236	sebaceous	Gb	SRP002480	America	Healthy	0.431142	0.402417	3984324	4768	6731953	1612	3549146	0.890777	2716932	0.681905
MET1501	unknown	unknown	SRP002480	America	Healthy	0.526294	0.517307	4105614	2610	1604640	591	4047310	0.985799	2798784	0.681697
MET1597	unknown	unknown	SRP002480	America	Healthy	1.35633	1.34018	10636356	1399	806250	560	10477308	0.985047	7248516	0.681485
MET0247	moist	Ic	SRP002480	America	Healthy	0.62393	0.581439	5756824	15441	18635270	1298	4996448	0.867917	3917640	0.680521
MET0268	moist	Tw	SRP002480	America	Healthy	4.24845	3.81446	37766884	10100	12385798	1429	36463108	0.965478	25695462	0.68037
MET0522	sebaceous	Al	SRP002480	America	Healthy	0.902758	0.848763	8403590	2563	1953895	750	8138358	0.968438	5716616	0.680259
MET1453	unknown	unknown	SRP002480	America	Healthy	1.6039	1.5434	12249200	1365	793468	566	12150524	0.991944	8324550	0.679599
MET0570	sebaceous	Ba	SRP002480	America	Healthy	17.0707	14.5803	144359058	70	39273	539	143836916	0.996383	98073336	0.679371
MET0279	sebaceous	Mb	SRP002480	America	Healthy	1.63483	1.48429	14695900	12497	19672576	2405	13562952	0.922907	9983248	0.679322
MET1338	unknown	unknown	SRP002480	America	Healthy	4.14665	3.93962	31266786	234	131705	546	31157634	0.996509	21217890	0.678608
MET0651	moist	Ic	SRP002480	America	Healthy	1.72772	1.58041	15647660	2978	1743987	568	15101032	0.965066	10604028	0.677675
MET0987	unknown	unknown	SRP002480	America	Healthy	1.5959	1.56943	12455804	176	98963	554	12304972	0.987891	8438520	0.677477
MET0633	moist	Ac	SRP002480	America	Healthy	10.5967	9.95164	98531068	1748	1023714	569	96076600	0.975089	66718740	0.677134
MET0262	sebaceous	Mb	SRP002480	America	Healthy	3.6784	3.34211	33090158	16154	20036175	1414	31058702	0.938608	22384269	0.676463
MET0033	sebaceous	Ra	SRP002480	America	Healthy	0.388538	0.296904	2939644	3020	5688802	3045	2696150	0.917169	1985241	0.675334
MET0505	moist	Id	SRP002480	America	Healthy	5.3556	5.11604	50653824	13093	9403283	667	46818718	0.924288	34189768	0.674969
MET1519	unknown	unknown	SRP002480	America	Healthy	0.489285	0.46926	3724288	670	416824	596	3641864	0.977869	2513724	0.674954
MET0874	unknown	unknown	SRP002480	America	Healthy	3.24334	3.17375	25188498	3105	1827948	572	24691224	0.980258	16990608	0.674538
MET1271	unknown	unknown	SRP002480	America	Healthy	0.116905	0.113514	900904	2022	1683759	825	778166	0.863761	605514	0.672118
MET0384	moist	Pc	SRP002480	America	Healthy	5.95687	5.60731	55517880	931	550277	570	54157606	0.975498	37310670	0.672048
MET0634	dry	Vf	SRP002480	America	Healthy	4.91259	4.65165	46055906	1290	829679	628	44449348	0.965117	30923448	0.671433
MET0526	sebaceous	Oc	SRP002480	America	Healthy	0.135793	0.130111	1288228	327	194586	573	1231978	0.956335	864837	0.671338
MET0451	moist	Tw	SRP002480	America	Healthy	3.45966	2.86232	28339840	5109	5960230	1312	25941616	0.915376	19011756	0.670849
MET0233	sebaceous	Ba	SRP002480	America	Healthy	1.28312	1.18975	11779670	4210	6100314	1925	10832954	0.919631	7898698	0.670536
MET1485	unknown	unknown	SRP002480	America	Healthy	0.105276	0.100205	795276	28	16280	561	785416	0.987602	533062	0.670286
MET0748	dry	Vf	SRP002480	America	Healthy	6.63939	6.28276	62205528	153	84515	540	61013718	0.980841	41688270	0.67017
MET0745	moist	Pc	SRP002480	America	Healthy	7.86293	6.40041	63370354	306	174232	551	62098738	0.979934	42453270	0.669923
MET0468	dry	Hp	SRP002480	America	Healthy	16.2229	14.6486	145035826	13965	9735226	653	134518514	0.927485	97131996	0.66971
MET0791	moist	Id	SRP002480	America	Healthy	10.4136	8.4477	83640596	8738	5693891	615	78205548	0.935019	55992591	0.669443
MET1277	unknown	unknown	SRP002480	America	Healthy	0.0333552	0.0318266	252592	32	21883	571	227860	0.902087	169068	0.669332
MET1601	unknown	unknown	SRP002480	America	Healthy	2.2426	2.1912	17390468	481	269555	547	17141484	0.985683	11637096	0.669165
MET1474	unknown	unknown	SRP002480	America	Healthy	0.0448585	0.043248	343238	590	612709	1149	302844	0.882315	229539	0.668746
MET0889	unknown	unknown	SRP002480	America	Healthy	0.342965	0.340084	2699076	42	22995	536	2678698	0.99245	1803735	0.668279
MET1293	unknown	unknown	SRP002480	America	Healthy	1.51995	1.41425	11224188	261	144781	537	11175354	0.995649	7496805	0.667915
MET1521	unknown	unknown	SRP002480	America	Healthy	3.62612	3.56875	28323406	2660	1539414	563	27855640	0.983485	18906075	0.667507
MET0127	moist	Na	SRP002480	America	Healthy	0.0156623	0.0137249	135890	249	180490	644	126796	0.933078	90599	0.666708
MET0501	dry	Vf	SRP002480	America	Healthy	4.15883	3.97267	39333352	5566	3770915	647	38154582	0.970031	26205768	0.666248
MET1503	unknown	unknown	SRP002480	America	Healthy	0.0379371	0.0365438	290030	70	48158	626	262764	0.905989	193164	0.666014
MET1605	unknown	unknown	SRP002480	America	Healthy	0.454018	0.433637	3441564	20	10828	536	3399932	0.987903	2291824	0.665925
MET0575	moist	Ic	SRP002480	America	Healthy	1.67641	1.61561	15996148	379	222522	562	15714744	0.982408	10649070	0.665727
MET1015	unknown	unknown	SRP002480	America	Healthy	1.81008	1.77179	14061810	927	526873	553	13845760	0.984636	9358743	0.665543
MET0892	unknown	unknown	SRP002480	America	Healthy	0.207153	0.203998	1619030	382	223010	566	1599964	0.988224	1077534	0.665543
MET1574	unknown	unknown	SRP002480	America	Healthy	2.43973	2.23148	17710196	245	138044	552	17625962	0.995244	11785476	0.665463
MET0712	sebaceous	Al	SRP002480	America	Healthy	3.28618	2.42981	24057498	12966	12096024	893	22240102	0.924456	15980740	0.664273
MET0891	unknown	unknown	SRP002480	America	Healthy	2.003	1.95675	15529734	185	104682	552	15405004	0.991968	10308093	0.663765
MET0518	moist	Ic	SRP002480	America	Healthy	0.171225	0.163356	1617384	3122	3038659	1024	1348528	0.833771	1073433	0.663685
MET0906	unknown	unknown	SRP002480	America	Healthy	0.0499275	0.0484251	384326	4	2365	593	380082	0.988957	255012	0.66353
MET0430	dry	Hp	SRP002480	America	Healthy	29.2462	27.1097	268412738	108264	92670323	803	226910770	0.84538	177983268	0.663095
MET0396	moist	Ph	SRP002480	America	Healthy	3.03348	2.9284	28994012	29142	25261373	838	26781452	0.923689	19224388	0.663047
MET1516	unknown	unknown	SRP002480	America	Healthy	1.14121	1.12032	8891456	10284	7732219	735	8310080	0.934614	5894559	0.662946
MET1017	unknown	unknown	SRP002480	America	Healthy	0.382267	0.373684	2965750	521	304011	566	2849870	0.960927	1965712	0.662804
MET1510	unknown	unknown	SRP002480	America	Healthy	0.751194	0.74301	5896906	345	197775	560	5790762	0.982	3907392	0.662617
MET0494	sebaceous	Ba	SRP002480	America	Healthy	7.06095	6.22843	61667592	14261	13400906	949	59527318	0.965293	40858551	0.662561
MET0779	moist	Id	SRP002480	America	Healthy	7.44364	7.16521	70942634	3044	1833144	577	68392988	0.96406	46986615	0.662318
MET0576	moist	Ac	SRP002480	America	Healthy	7.9082	7.23237	71607636	12957	20233158	2152	69104468	0.965043	47423512	0.662269
MET1580	unknown	unknown	SRP002480	America	Healthy	0.118555	0.114745	910674	135	79029	557	894310	0.982031	603012	0.66216
MET0420	sebaceous	Ra	SRP002480	America	Healthy	0.309568	0.299749	2967816	8424	9412798	1240	2501682	0.842937	1964595	0.661967
MET1367	unknown	unknown	SRP002480	America	Healthy	3.50798	3.43143	27233570	79	44113	540	26662568	0.979033	18020934	0.661718
MET0727	moist	Ic	SRP002480	America	Healthy	5.38281	5.16001	51089228	2166	1297744	578	48563284	0.950558	33747555	0.660561
MET0528	toenail	Tn	SRP002480	America	Healthy	1.49026	1.42147	14073916	13852	13048084	944	12553310	0.891956	9295542	0.66048
MET0520	dry	Vf	SRP002480	America	Healthy	1.68429	1.61755	16015320	87	48231	542	15062020	0.940476	10577272	0.660447
MET0273	sebaceous	Ch	SRP002480	America	Healthy	0.759605	0.701089	6941474	11735	14485172	1437	6134452	0.883739	4580339	0.659851
MET1587	unknown	unknown	SRP002480	America	Healthy	0.348871	0.33975	2696428	151	85915	556	2641892	0.979775	1777580	0.659235
MET1560	unknown	unknown	SRP002480	America	Healthy	0.129791	0.1271	1008732	1522	4281975	8841	942954	0.934791	664608	0.658855
MET1059	unknown	unknown	SRP002480	America	Healthy	1.44138	1.42623	11319320	37004	31400955	837	9885736	0.873351	7455040	0.658612
MET0726	moist	Pc	SRP002480	America	Healthy	13.5762	12.9532	128249924	1545	972997	595	124993984	0.974613	84397060	0.658067
MET1351	unknown	unknown	SRP002480	America	Healthy	0.737957	0.728204	5779400	1078	626049	565	5684556	0.983589	3801904	0.657837
MET0514	sebaceous	Ch	SRP002480	America	Healthy	0.546282	0.524735	5195398	807	509513	605	4747826	0.913852	3408588	0.656078
MET0752	moist	Id	SRP002480	America	Healthy	7.41469	6.8301	67624754	231	127754	539	66841118	0.988412	44214804	0.653826
MET1378	unknown	unknown	SRP002480	America	Healthy	4.78514	4.46925	35470240	1604	921227	552	35265202	0.994219	23153598	0.652761
MET0534	sebaceous	Ra	SRP002480	America	Healthy	0.11471	0.110801	1097040	2055	1937978	987	950168	0.86612	715587	0.652289
MET0658	dry	Hp	SRP002480	America	Healthy	17.7313	16.7997	166333298	161400	227186856	1804	136168488	0.818648	108480776	0.652189
MET1566	unknown	unknown	SRP002480	America	Healthy	1.18062	1.13691	9023084	1513	909847	581	8949942	0.991894	5883741	0.652076
MET1364	unknown	unknown	SRP002480	America	Healthy	1.45672	1.43059	11353920	629	364092	566	11275872	0.993126	7402492	0.651977
MET0472	moist	Ph	SRP002480	America	Healthy	2.60768	2.49934	24745938	1710	1094462	600	23821876	0.962658	16119900	0.651416
MET0538	moist	Ac	SRP002480	America	Healthy	1.78779	1.68208	16654210	285	166099	563	15944706	0.957398	10838520	0.650798
MET1460	unknown	unknown	SRP002480	America	Healthy	0.357448	0.351594	2790428	133	74224	544	2761456	0.989617	1814967	0.650426
MET0766	moist	Ac	SRP002480	America	Healthy	10.9528	10.2677	101660828	18639	12907866	650	93244476	0.917211	66103524	0.650236
MET1374	unknown	unknown	SRP002480	America	Healthy	1.1914	1.15944	9201936	2303	1411963	593	9039110	0.982305	5980980	0.64997
MET0650	moist	Pc	SRP002480	America	Healthy	8.74536	8.3012	82190052	121	64949	525	81325690	0.989483	53278768	0.648239
MET0770	sebaceous	Mb	SRP002480	America	Healthy	2.05121	1.94132	19220956	8104	9193789	1108	17532776	0.91217	12449855	0.647723
MET0406	dry	Vf	SRP002480	America	Healthy	1.25035	1.20664	11946976	8780	8097173	802	11460066	0.959244	7732149	0.647206
MET0671	moist	Ac	SRP002480	America	Healthy	9.49364	8.61327	85279902	531	315897	571	83108244	0.974535	55186836	0.647126
MET0958	unknown	unknown	SRP002480	America	Healthy	8.05783	7.72255	61290112	745	421799	552	60887940	0.993438	39661176	0.647106
MET1072	unknown	unknown	SRP002480	America	Healthy	0.0381515	0.0362746	287894	32	28131	704	262364	0.911322	186044	0.646224
MET0155	dry	Hp	SRP002480	America	Healthy	0.977314	0.924804	9156476	117	67402	557	8792974	0.960301	5915940	0.646094
MET1590	unknown	unknown	SRP002480	America	Healthy	0.690555	0.643539	5107452	2415	1458179	585	5000064	0.978974	3299454	0.646008
MET0423	moist	Ic	SRP002480	America	Healthy	1.47599	1.36841	13548628	390	223525	548	13297502	0.981465	8750277	0.645842
MET0320	dry	Vf	SRP002480	America	Healthy	2.51405	2.33324	23101370	7857	6544273	798	21124280	0.914417	14909253	0.645384
MET0388	sebaceous	Ea	SRP002480	America	Healthy	0.366705	0.354645	3511340	6773	9108380	1546	3076642	0.876202	2262105	0.644228
MET1599	unknown	unknown	SRP002480	America	Healthy	2.66426	2.16881	17212742	231	129111	548	17029182	0.989336	11083302	0.643901
MET0045	toenail	Tn	SRP002480	America	Healthy	0.559759	0.433495	4292034	10523	13627923	1507	3973612	0.925811	2763416	0.643848
MET0245	sebaceous	Ra	SRP002480	America	Healthy	0.604103	0.554357	5488686	6006	11158735	2503	4692936	0.85502	3533713	0.643818
MET0929	unknown	unknown	SRP002480	America	Healthy	5.36759	4.9046	38925364	946	529701	547	38582706	0.991197	25056639	0.64371
MET1279	unknown	unknown	SRP002480	America	Healthy	0.109653	0.106086	841950	324	195132	587	835934	0.992855	541845	0.64356
MET0590	sebaceous	Ch	SRP002480	America	Healthy	1.22927	1.16834	11567694	5185	4217737	781	11052782	0.955487	7436220	0.642844
MET0328	dry	Vf	SRP002480	America	Healthy	1.13509	1.07012	10595212	9	5004	559	10317942	0.973831	6811020	0.642839
MET0656	sebaceous	Mb	SRP002480	America	Healthy	3.63085	3.38779	33542476	10083	17314496	12606	30289686	0.903025	21544441	0.642303
MET0480	moist	Ic	SRP002480	America	Healthy	3.30995	3.04041	30103048	5205	3373627	618	28711430	0.953772	19334070	0.642263
MET1353	unknown	unknown	SRP002480	America	Healthy	0.323927	0.316887	2514974	2895	2101169	718	2418508	0.961643	1613763	0.641662
MET1522	unknown	unknown	SRP002480	America	Healthy	1.50991	1.49401	11857232	1798	1053734	567	11652916	0.982769	7600128	0.64097
MET1067	unknown	unknown	SRP002480	America	Healthy	0.0184741	0.0172184	136654	6	3594	614	118144	0.864548	87560	0.640742
MET1053	unknown	unknown	SRP002480	America	Healthy	0.186682	0.177263	1406850	4925	3986803	794	1127430	0.801386	901365	0.640697
MET0331	sebaceous	Mb	SRP002480	America	Healthy	3.92167	3.50286	34681736	3426	4404317	1497	34201102	0.986142	22217291	0.640605
MET0905	unknown	unknown	SRP002480	America	Healthy	3.33347	3.20788	25459370	1724	1025410	573	25081728	0.985167	16306050	0.640473
MET0092	sebaceous	Al	SRP002480	America	Healthy	0.479818	0.295481	2925552	1599	3874885	17023	2723626	0.930978	1872251	0.639965
MET1347	unknown	unknown	SRP002480	America	Healthy	0.165259	0.160502	1273828	3391	3738762	1283	1066196	0.837002	814964	0.639776
MET1332	unknown	unknown	SRP002480	America	Healthy	0.757093	0.739648	5870222	24	13228	545	5856842	0.997721	3754236	0.639539
MET1295	unknown	unknown	SRP002480	America	Healthy	0.205986	0.20316	1612380	208	123396	581	1490726	0.92455	1030698	0.63924
MET0349	dry	Vf	SRP002480	America	Healthy	3.54914	3.23604	32039958	690	431840	601	31672404	0.988528	20476512	0.639093
MET0048	moist	Pc	SRP002480	America	Healthy	0.0546566	0.0424566	420362	51	37097	717	374480	0.890851	268284	0.638221
MET1550	unknown	unknown	SRP002480	America	Healthy	1.2582	1.22087	9689426	1003	582039	566	9609820	0.991784	6177300	0.63753
MET1257	unknown	unknown	SRP002480	America	Healthy	0.0801788	0.0777995	617456	600	394372	628	556662	0.901541	393580	0.637422
MET0933	unknown	unknown	SRP002480	America	Healthy	5.84957	5.449	43246028	1736	1016467	569	42866216	0.991217	27557784	0.637233
MET1336	unknown	unknown	SRP002480	America	Healthy	0.538641	0.530066	4206870	6100	4148443	660	3947756	0.938407	2680116	0.637081
MET0343	sebaceous	Ch	SRP002480	America	Healthy	0.42915	0.395101	3911896	2399	4272571	14770	3501204	0.895015	2491902	0.637006
MET1457	unknown	unknown	SRP002480	America	Healthy	0.540172	0.531312	4216758	6447	4296935	642	4058906	0.962566	2684384	0.636599
MET0258	sebaceous	Gb	SRP002480	America	Healthy	0.891094	0.840853	8325274	5287	15844817	10850	7175856	0.861936	5299083	0.636506
MET0672	dry	Vf	SRP002480	America	Healthy	4.9389	4.28482	42423988	234	132881	547	41215846	0.971522	26951115	0.63528
MET1309	unknown	unknown	SRP002480	America	Healthy	0.133793	0.129852	1030570	389	247892	607	852126	0.826849	654687	0.635267
MET0769	sebaceous	Al	SRP002480	America	Healthy	2.881	2.71732	26904142	8854	18227514	3056	25552430	0.949758	17085441	0.635049
MET0870	unknown	unknown	SRP002480	America	Healthy	2.02924	2.01232	15970826	795	447266	548	15751218	0.986249	10140486	0.634938
MET1482	unknown	unknown	SRP002480	America	Healthy	3.37756	3.28403	26063762	6450	3761514	563	25569928	0.981053	16546915	0.634863
MET0640	sebaceous	Oc	SRP002480	America	Healthy	4.12416	3.92344	38845944	2401	39909047	57131	31945208	0.822356	24653624	0.634651
MET0322	sebaceous	Ch	SRP002480	America	Healthy	1.03424	0.897674	8887862	4510	13792159	6828	7661212	0.861986	5637759	0.634321
MET1525	unknown	unknown	SRP002480	America	Healthy	0.00651571	0.00570528	45280	32	25142	708	42004	0.92765	28722	0.63432
MET0776	moist	Ph	SRP002480	America	Healthy	4.96272	4.72084	46740986	45947	64717624	1846	35258334	0.754334	29631388	0.633949
MET0266	sebaceous	Ra	SRP002480	America	Healthy	0.996326	0.933357	9241154	5692	11615756	5305	8656728	0.936758	5855960	0.633683
MET0788	moist	Pc	SRP002480	America	Healthy	3.28383	2.79392	27662582	80	44249	542	26888220	0.972007	17527260	0.633609
MET0768	sebaceous	Ea	SRP002480	America	Healthy	2.86124	2.68424	26576616	4791	10013337	13897	21931644	0.825223	16832085	0.633342
MET1041	unknown	unknown	SRP002480	America	Healthy	1.38886	1.08761	8631844	2417	1560228	596	8324434	0.964387	5464908	0.63311
MET0060	sebaceous	Gb	SRP002480	America	Healthy	0.304669	0.201407	1994132	2009	3798791	3296	1850076	0.92776	1262135	0.632925
MET1511	unknown	unknown	SRP002480	America	Healthy	1.91737	1.88159	14933272	5473	3300302	583	14545994	0.974066	9448326	0.632703
MET1297	unknown	unknown	SRP002480	America	Healthy	0.855017	0.844219	6700148	15308	12711623	824	5945724	0.887402	4237376	0.63243
MET0559	sebaceous	Ea	SRP002480	America	Healthy	1.42049	1.27421	12615902	150	84356	544	12460456	0.987679	7978023	0.632378
MET0949	unknown	unknown	SRP002480	America	Healthy	5.01405	4.83845	38400368	334	184436	537	38243182	0.995907	24274580	0.632144
MET0450	sebaceous	Oc	SRP002480	America	Healthy	1.6373	1.60268	13771938	4871	2986635	592	13454446	0.976946	8701932	0.63186
MET1512	unknown	unknown	SRP002480	America	Healthy	1.61003	1.58292	12562858	2068	1208991	567	12347630	0.982868	7933920	0.631538
MET0143	sebaceous	Oc	SRP002480	America	Healthy	0.103561	0.0803029	795078	124	82315	632	651600	0.819542	501831	0.631172
MET0462	moist	Ac	SRP002480	America	Healthy	5.1196	2.8026	27748550	1951	1370658	685	27061888	0.975254	17510304	0.631035
MET1517	unknown	unknown	SRP002480	America	Healthy	3.1944	2.92543	23217678	705	397253	548	22992716	0.990311	14636547	0.630405
MET1558	unknown	unknown	SRP002480	America	Healthy	0.0278019	0.0266233	211296	1893	1874307	1045	198524	0.939554	133176	0.630282
MET0516	sebaceous	Fh	SRP002480	America	Healthy	0.690082	0.661465	6549162	3663	3708692	1105	6071660	0.92709	4126104	0.63002
MET0335	moist	Tw	SRP002480	America	Healthy	25.1154	20.5635	184926818	14108	15975666	1269	179481578	0.970555	116502268	0.629991
MET0368	dry	Vf	SRP002480	America	Healthy	10.1462	9.00931	83230594	666	380521	555	82570806	0.992073	52389081	0.629445
MET0547	toenail	Tn	SRP002480	America	Healthy	2.49803	2.39765	23739118	17824	26437973	1878	19667018	0.828465	14940592	0.629366
MET1064	unknown	unknown	SRP002480	America	Healthy	0.275816	0.27334	2169364	78	43810	542	2146298	0.989367	1365204	0.629311
MET1298	unknown	unknown	SRP002480	America	Healthy	0.0190411	0.0178167	141402	5	3434	633	119814	0.847329	88983	0.629291
MET0470	moist	Tw	SRP002480	America	Healthy	3.97108	3.65433	36181516	8581	11377116	1549	33354340	0.921861	22761820	0.629101
MET0385	moist	Ic	SRP002480	America	Healthy	3.18926	3.06493	30345800	711	407989	554	29700360	0.97873	19089093	0.629052
MET1544	unknown	unknown	SRP002480	America	Healthy	0.460991	0.447672	3552954	560	326181	565	3513024	0.988761	2234880	0.62902
MET1356	unknown	unknown	SRP002480	America	Healthy	2.06651	2.04108	16199024	530	300102	549	16063116	0.99161	10187466	0.628894
MET0373	dry	Hp	SRP002480	America	Healthy	10.3448	9.13048	90400808	666	391091	569	89138644	0.986038	56835888	0.62871
MET0903	unknown	unknown	SRP002480	America	Healthy	0.95983	0.926015	7349326	1577	936388	576	7170826	0.975712	4616550	0.62816
MET0324	sebaceous	Fh	SRP002480	America	Healthy	1.0539	0.94072	9314056	5658	9849069	3413	8144532	0.874435	5844973	0.627543
MET1441	unknown	unknown	SRP002480	America	Healthy	0.00558558	0.00472475	37498	10	7237	704	33230	0.886181	23528	0.627447
MET0533	sebaceous	Ch	SRP002480	America	Healthy	0.150417	0.145312	1438730	125	93496	623	1381388	0.960144	901458	0.626565
MET0220	sebaceous	Ch	SRP002480	America	Healthy	0.924315	0.859869	8513558	11402	13500327	1308	7592490	0.891812	5333767	0.626503
MET0091	sebaceous	Ch	SRP002480	America	Healthy	1.23745	0.839843	8315280	2951	4481445	3721	7880576	0.947722	5209247	0.626467
MET0448	moist	Id	SRP002480	America	Healthy	3.67657	3.35186	33186692	1655	1019110	594	31771838	0.957367	20777364	0.626075
MET0797	toenail	Tn	SRP002480	America	Healthy	2.43485	2.29552	22727958	8246	22254663	8471	20375498	0.896495	14223552	0.625817
MET1478	unknown	unknown	SRP002480	America	Healthy	0.0986847	0.0955203	758098	1669	3573154	4302	655338	0.86445	474396	0.625771
MET1542	unknown	unknown	SRP002480	America	Healthy	0.511316	0.496059	3936974	1636	983242	584	3883622	0.986448	2463520	0.625739
MET0215	sebaceous	Oc	SRP002480	America	Healthy	1.42884	1.32944	13162750	3743	7886044	5176	11009894	0.836443	8235558	0.625672
MET0713	sebaceous	Mb	SRP002480	America	Healthy	2.71505	2.49144	24667728	3412	12174342	11162	22646790	0.918074	15427360	0.625407
MET0189	moist	Ac	SRP002480	America	Healthy	3.13071	2.92823	28992352	19251	15333432	744	27188498	0.937782	18121896	0.625058
MET1480	unknown	unknown	SRP002480	America	Healthy	0.0530221	0.050688	402286	480	490834	1135	322708	0.802186	251384	0.624889
MET0888	unknown	unknown	SRP002480	America	Healthy	1.15891	1.1352	9009558	191	112821	565	8937730	0.992028	5625830	0.624429
MET0860	unknown	unknown	SRP002480	America	Healthy	0.043251	0.0413411	328104	283	222474	720	286346	0.872729	204870	0.624406
MET0178	moist	Ic	SRP002480	America	Healthy	5.31342	4.9046	48560382	5971	5430310	939	47904728	0.986498	30311808	0.624209
MET1311	unknown	unknown	SRP002480	America	Healthy	0.117205	0.115328	915300	377	248395	626	818240	0.893958	570486	0.623278
MET0887	unknown	unknown	SRP002480	America	Healthy	0.932386	0.814995	6468218	184	122884	578	6313408	0.976066	4031063	0.623211
MET1445	unknown	unknown	SRP002480	America	Healthy	0.00906772	0.00813506	64564	8	5420	584	48746	0.755003	40224	0.62301
MET0755	moist	Tw	SRP002480	America	Healthy	6.74679	5.68989	56335538	7907	6722989	847	54099270	0.960304	35084508	0.622778
MET0613	moist	Ic	SRP002480	America	Healthy	2.56823	2.45484	24305386	2155	1412797	623	23830474	0.980461	15131010	0.622537
MET0749	sebaceous	Ea	SRP002480	America	Healthy	3.67934	3.21555	31837080	4711	9497152	8095	27490366	0.86347	19791513	0.62165
MET0566	toenail	Tn	SRP002480	America	Healthy	2.23321	2.07966	20590706	336	198543	570	20399042	0.990692	12787900	0.621052
MET0250	sebaceous	Ba	SRP002480	America	Healthy	3.37927	3.06794	30375636	19819	34736691	3278	27212846	0.895877	18858476	0.620842
MET0638	moist	Id	SRP002480	America	Healthy	11.1089	10.2235	101223108	1297	869180	636	99298194	0.980983	62829144	0.6207
MET0507	sebaceous	Oc	SRP002480	America	Healthy	3.22302	3.02849	29985052	9560	7014308	707	29155018	0.972318	18602934	0.620407
MET1551	unknown	unknown	SRP002480	America	Healthy	2.30568	2.22973	17696238	1373	788668	557	17545994	0.99151	10974240	0.620145
MET1034	unknown	unknown	SRP002480	America	Healthy	5.55145	5.20097	41277548	2799	1665006	576	40310370	0.976569	25590735	0.619967
MET0069	sebaceous	Gb	SRP002480	America	Healthy	0.187364	0.166713	1650626	1635	4145958	3831	1604090	0.971807	1022753	0.619615
MET1491	unknown	unknown	SRP002480	America	Healthy	0.202446	0.196258	1557600	722	449118	594	1531868	0.98348	964944	0.619507
MET1492	unknown	unknown	SRP002480	America	Healthy	0.106568	0.104815	831866	3793	3601037	1001	756640	0.90957	515100	0.61921
MET1292	unknown	unknown	SRP002480	America	Healthy	0.215585	0.211997	1682514	6682	5506477	810	1356506	0.806238	1039818	0.618014
MET1278	unknown	unknown	SRP002480	America	Healthy	0.136738	0.132203	1049228	1907	1430903	733	927658	0.884134	648288	0.617871
MET1594	unknown	unknown	SRP002480	America	Healthy	2.00605	1.97693	15689920	295	165501	544	15500152	0.987905	9686265	0.617356
MET1060	unknown	unknown	SRP002480	America	Healthy	0.0469494	0.0452383	359034	77	48434	577	306336	0.853223	221624	0.617279
MET1331	unknown	unknown	SRP002480	America	Healthy	0.883667	0.85702	6801744	102	57547	544	6785770	0.997651	4197443	0.617113
MET0653	dry	Vf	SRP002480	America	Healthy	4.63875	4.43141	43875334	43864	39114714	879	40238854	0.917118	27061568	0.616783
MET0458	sebaceous	Ra	SRP002480	America	Healthy	1.34444	1.26304	12505380	11166	14437081	1363	11823558	0.945478	7708830	0.616441
MET0070	moist	Na	SRP002480	America	Healthy	0.0481974	0.0420604	416440	1167	1832385	1960	392102	0.941557	256672	0.616348
MET0884	unknown	unknown	SRP002480	America	Healthy	2.20404	2.14667	17037084	655	387688	561	16804854	0.986369	10499465	0.616271
MET0192	moist	Ph	SRP002480	America	Healthy	11.3736	10.3928	102899266	26148	46564452	2805	85495414	0.830865	63411783	0.616251
MET0665	sebaceous	Ba	SRP002480	America	Healthy	4.94389	4.2936	42510900	3470	6354238	3925	41729464	0.981618	26165488	0.615501
MET0841	unknown	unknown	SRP002480	America	Healthy	0.22782	0.217958	2158000	5051	5913750	1417	1793540	0.831112	1326348	0.614619
MET0395	toenail	Tn	SRP002480	America	Healthy	3.92719	3.65266	36164948	8128	38154545	27916	29493926	0.815539	22206480	0.614033
MET0729	dry	Vf	SRP002480	America	Healthy	2.86276	2.79072	27630866	283	162215	559	26901690	0.97361	16961268	0.613852
MET1543	unknown	unknown	SRP002480	America	Healthy	0.939342	0.913679	7251418	4033	2483082	594	7165412	0.988139	4450626	0.613759
MET0337	moist	Ph	SRP002480	America	Healthy	6.42976	5.65313	55971568	7927	8672453	1164	54547946	0.974565	34332376	0.61339
MET0061	sebaceous	Ch	SRP002480	America	Healthy	0.272389	0.175073	1733394	1955	3508492	3059	1576832	0.909679	1062718	0.613085
MET0686	sebaceous	Ra	SRP002480	America	Healthy	1.61809	1.54309	15278136	896	544428	582	14263038	0.933559	9364080	0.612907
MET1535	unknown	unknown	SRP002480	America	Healthy	0.0137249	0.0121764	96638	107	74899	658	90692	0.938471	59220	0.612802
MET1037	unknown	unknown	SRP002480	America	Healthy	0.494746	0.483157	3834576	10488	20255510	3441	3368480	0.878449	2349516	0.612719
MET0804	unknown	unknown	SRP002480	America	Healthy	0.0282093	0.0261016	258432	8	6909	1102	181428	0.702034	158316	0.612602
MET1294	unknown	unknown	SRP002480	America	Healthy	0.234865	0.230859	1832216	5868	4672717	777	1568908	0.85629	1122132	0.612445
MET0594	moist	Ic	SRP002480	America	Healthy	1.62952	1.56414	15486526	524	320312	582	15207464	0.98198	9483702	0.612384
MET0387	dry	Vf	SRP002480	America	Healthy	10.7946	8.45477	83710592	2812	1667119	572	82632968	0.987127	51252546	0.612259
MET1373	unknown	unknown	SRP002480	America	Healthy	0.101771	0.0993278	788316	1871	1302214	660	720978	0.91458	482607	0.6122
MET1380	unknown	unknown	SRP002480	America	Healthy	0.167247	0.163521	1297786	119	67760	549	1281970	0.987813	794481	0.612182
MET0292	sebaceous	Gb	SRP002480	America	Healthy	1.08967	1.01887	10087862	4358	12909500	5920	8571846	0.849719	6174117	0.612034
MET1372	unknown	unknown	SRP002480	America	Healthy	1.66464	1.62728	12914956	782	447326	552	12655066	0.979877	7902028	0.611851
MET0253	moist	Ac	SRP002480	America	Healthy	4.13679	3.80292	37652722	14121	10953390	699	36126844	0.959475	23037819	0.61185
MET1368	unknown	unknown	SRP002480	America	Healthy	2.4812	2.43498	19325266	13657	9196493	648	17776486	0.919857	11818020	0.611532
MET0513	sebaceous	Ba	SRP002480	America	Healthy	0.705707	0.67143	6647826	12	6421	513	6507830	0.978941	4062882	0.611159
MET1299	unknown	unknown	SRP002480	America	Healthy	0.0517353	0.0501425	397956	195	129238	609	354372	0.89048	243180	0.611073
MET0853	unknown	unknown	SRP002480	America	Healthy	0.0656233	0.0635073	504026	2117	2040379	1022	449762	0.892339	307842	0.610766
MET0482	dry	Vf	SRP002480	America	Healthy	9.47371	8.53826	84537216	5889	3906310	622	81799588	0.967616	51620160	0.610621
MET0844	unknown	unknown	SRP002480	America	Healthy	0.175368	0.168022	1663582	1622	1197181	703	1389498	0.835245	1015656	0.610524
MET1382	unknown	unknown	SRP002480	America	Healthy	2.27574	2.18821	17366768	998	581640	560	17063652	0.982546	10601118	0.610425
MET0602	sebaceous	Oc	SRP002480	America	Healthy	2.68611	2.50791	24830816	6141	4491847	693	24099046	0.97053	15154878	0.610325
MET1285	unknown	unknown	SRP002480	America	Healthy	0.476195	0.462713	3672328	20961	18090930	858	3314508	0.902563	2238966	0.609686
MET0687	sebaceous	Fh	SRP002480	America	Healthy	2.35546	2.20548	21836418	4229	12529355	7047	20454396	0.93671	13308821	0.609478
MET0859	unknown	unknown	SRP002480	America	Healthy	0.0280068	0.0263476	209108	221	201917	944	172142	0.823221	127437	0.609431
MET0066	moist	Id	SRP002480	America	Healthy	0.435889	0.316624	3134892	4562	4035970	875	2740202	0.874098	1910464	0.609419
MET0174	sebaceous	Ra	SRP002480	America	Healthy	1.71769	1.63528	16190866	9819	18425712	3121	14160284	0.874585	9863852	0.609223
MET0392	dry	Hp	SRP002480	America	Healthy	29.8708	24.1081	238694044	93935	75099370	767	225710498	0.945606	145259457	0.608559
MET0579	sebaceous	Al	SRP002480	America	Healthy	1.5608	1.39648	13826502	3661	8706539	4482	13291278	0.96129	8412750	0.608451
MET0347	moist	Ic	SRP002480	America	Healthy	5.33537	5.10579	43299198	8009	5224654	626	42851870	0.989669	26342196	0.608376
MET0661	toenail	Tn	SRP002480	America	Healthy	0.762635	0.723963	7167946	1497	6530540	38364	6451986	0.900116	4360302	0.608306
MET1584	unknown	unknown	SRP002480	America	Healthy	0.0973867	0.0900041	714318	10	5746	536	709030	0.992597	434463	0.608221
MET1343	unknown	unknown	SRP002480	America	Healthy	0.388429	0.384113	3048516	1002	597471	575	3014460	0.988829	1853181	0.607896
MET0854	unknown	unknown	SRP002480	America	Healthy	0.0690341	0.0674392	535232	587	570118	1023	439904	0.821894	325344	0.607856
MET0515	sebaceous	Ra	SRP002480	America	Healthy	0.125927	0.119284	1181030	2362	1742128	724	1052402	0.891088	717723	0.607709
MET0264	moist	Pc	SRP002480	America	Healthy	3.12259	2.93812	29090308	27638	30767441	1132	28119124	0.966615	17677280	0.607669
MET0113	sebaceous	Ra	SRP002480	America	Healthy	0.173618	0.166561	1649118	1316	5250829	11476	1601470	0.971107	1001371	0.607216
MET0703	sebaceous	Ba	SRP002480	America	Healthy	3.1318	2.8313	28032652	5796	8066171	2017	27075374	0.965851	17009610	0.606778
MET0238	sebaceous	Al	SRP002480	America	Healthy	0.908177	0.825012	8168432	6225	11572340	2712	7058476	0.864116	4956184	0.606749
MET0983	unknown	unknown	SRP002480	America	Healthy	0.610089	0.598086	4746712	11	6012	534	4691876	0.988448	2879760	0.606685
MET0792	dry	Hp	SRP002480	America	Healthy	11.1595	10.0534	99539010	20916	13111442	601	93384056	0.938165	60369540	0.606491
MET0696	dry	Hp	SRP002480	America	Healthy	13.5515	12.4104	122875356	34423	24115611	661	116914414	0.951488	74485376	0.606186
MET0738	moist	Ph	SRP002480	America	Healthy	3.07222	2.92134	28924206	5529	4835801	844	27802250	0.96121	17522394	0.605804
MET0167	moist	Pc	SRP002480	America	Healthy	0.92507	0.873997	8653438	140	79398	547	8159346	0.942902	5241422	0.605704
MET0669	moist	Pc	SRP002480	America	Healthy	6.49771	5.99235	59330218	2212	1345462	584	57090228	0.962245	35897712	0.605049
MET1272	unknown	unknown	SRP002480	America	Healthy	0.500805	0.492061	3905246	461	269986	564	3843936	0.984301	2361435	0.604683
MET1333	unknown	unknown	SRP002480	America	Healthy	2.06073	2.00845	15940060	47	25821	535	15896534	0.997269	9637140	0.604586
MET0577	dry	Vf	SRP002480	America	Healthy	6.56154	6.07505	60148980	63	33659	526	59764080	0.993601	36310464	0.603675
MET1287	unknown	unknown	SRP002480	America	Healthy	0.264933	0.257396	2042826	6918	5504427	786	1714080	0.839073	1232553	0.603357
MET0684	sebaceous	Ba	SRP002480	America	Healthy	8.13078	6.67092	66048682	7783	10555791	1605	64554222	0.977373	39847898	0.603311
MET1552	unknown	unknown	SRP002480	America	Healthy	0.0105802	0.0094374	74900	51	41006	760	69608	0.929346	45176	0.603151
MET0285	moist	Tw	SRP002480	America	Healthy	3.22924	2.95999	29306856	21669	17068977	743	27520616	0.93905	17665964	0.602793
MET1283	unknown	unknown	SRP002480	America	Healthy	0.156743	0.152599	1211104	2790	1974936	687	1047896	0.86524	729993	0.60275
MET0820	unknown	unknown	SRP002480	America	Healthy	1.0077	0.98293	9731984	5810	4287922	701	7979002	0.819874	5862762	0.602422
MET0318	toenail	Tn	SRP002480	America	Healthy	2.87074	2.69125	26646080	22478	19620978	822	25121148	0.942771	16047708	0.602254
MET0429	moist	Id	SRP002480	America	Healthy	5.74693	4.90165	48531160	9754	7105307	686	46394744	0.955978	29220300	0.602094
MET0771	moist	Id	SRP002480	America	Healthy	14.0884	12.7166	125907158	39531	27426998	656	120645532	0.95821	75743916	0.601585
MET0257	sebaceous	Ea	SRP002480	America	Healthy	1.23497	1.15563	11441888	7941	19899019	4315	9402700	0.821779	6881080	0.601394
MET0585	toenail	Tn	SRP002480	America	Healthy	1.5742	1.49317	14783860	2771	1918010	655	14224770	0.962182	8888952	0.601261
MET1058	unknown	unknown	SRP002480	America	Healthy	0.20365	0.197417	1566800	8962	11512381	1522	1329314	0.848426	941982	0.601214
MET0857	unknown	unknown	SRP002480	America	Healthy	0.125948	0.123461	979852	2714	2746390	1098	818110	0.834932	588975	0.601086
MET0300	sebaceous	Ra	SRP002480	America	Healthy	1.82219	1.67171	16551592	9326	12976015	1610	15172970	0.916708	9946183	0.60092
MET0646	sebaceous	Ba	SRP002480	America	Healthy	3.36214	3.04763	30174592	7455	5929548	713	29219530	0.968349	18124401	0.600651
MET1563	unknown	unknown	SRP002480	America	Healthy	0.00786316	0.0065772	52200	6	4263	750	49264	0.943755	31347	0.600517
MET1515	unknown	unknown	SRP002480	America	Healthy	1.82468	1.77974	14124908	4565	2837806	600	13682428	0.968674	8474814	0.599991
MET0123	dry	Vf	SRP002480	America	Healthy	0.109088	0.101067	1000664	91	167058	8385	862924	0.862351	599679	0.599281
MET1047	unknown	unknown	SRP002480	America	Healthy	0.397037	0.38964	3092384	15651	13303033	840	2447344	0.79141	1853073	0.599238
MET0231	moist	Ph	SRP002480	America	Healthy	1.38882	1.25054	12381590	26042	36961546	1913	10547686	0.851885	7409124	0.598398
MET0212	sebaceous	Mb	SRP002480	America	Healthy	4.82023	4.45649	44123660	19717	36737516	3198	36742360	0.832713	26398838	0.598292
MET0120	moist	Ic	SRP002480	America	Healthy	0.167095	0.144393	1429632	6110	7245496	1330	994870	0.695892	854460	0.597678
MET0893	unknown	unknown	SRP002480	America	Healthy	0.669447	0.661595	5250752	1036	606871	565	5152744	0.981334	3137850	0.5976
MET0642	toenail	Tn	SRP002480	America	Healthy	4.24108	3.82897	37910548	14847	13535449	831	36262924	0.956539	22654728	0.597584
MET1038	unknown	unknown	SRP002480	America	Healthy	0.511772	0.50268	3989520	7728	6501028	841	3697568	0.92682	2383917	0.597545
MET0169	sebaceous	Ra	SRP002480	America	Healthy	0.0439358	0.0364301	360694	513	325289	617	328280	0.910134	215526	0.597531
MET0886	unknown	unknown	SRP002480	America	Healthy	0.575683	0.5715	4535712	376	216838	561	4460528	0.983424	2710008	0.597482
MET1562	unknown	unknown	SRP002480	America	Healthy	0.00763686	0.00645725	51248	17	14443	708	47180	0.920621	30612	0.597331
MET1048	unknown	unknown	SRP002480	America	Healthy	1.61664	1.59052	12623172	1367	801244	568	12383530	0.981016	7538076	0.597162
MET0254	sebaceous	Al	SRP002480	America	Healthy	1.19802	1.09509	10842478	6180	16197500	5111	9325302	0.860071	6474701	0.597161
MET0552	sebaceous	Ch	SRP002480	America	Healthy	0.446434	0.41363	4095344	104	59545	554	4053798	0.989855	2444016	0.596779
MET0753	dry	Hp	SRP002480	America	Healthy	14.5914	13.2738	131424106	18231	11390617	601	127424744	0.969569	78420944	0.596701
MET1507	unknown	unknown	SRP002480	America	Healthy	0.228524	0.224518	1781888	2954	2174420	708	1372022	0.769982	1063216	0.596679
MET0138	sebaceous	Ra	SRP002480	America	Healthy	0.812245	0.70625	6992576	6540	8092520	1193	6182402	0.884138	4171100	0.596504
MET1600	unknown	unknown	SRP002480	America	Healthy	2.91303	2.28913	18167692	380	213769	549	17974876	0.989387	10832835	0.596269
MET0093	sebaceous	Ra	SRP002480	America	Healthy	0.755312	0.435068	4307602	3401	7575965	9026	3988752	0.92598	2568129	0.596185
MET0075	sebaceous	Ea	SRP002480	America	Healthy	0.192826	0.122678	1214630	249	2602976	34362	1069458	0.88048	723693	0.595814
MET0432	moist	Tw	SRP002480	America	Healthy	8.61911	7.71607	66477558	8095	8292993	1061	61939284	0.931732	39602484	0.595727
MET0110	moist	Ac	SRP002480	America	Healthy	0.897257	0.822499	8143556	1598	6209147	38780	7502370	0.921265	4848956	0.595435
MET0109	moist	Ac	SRP002480	America	Healthy	0.20785	0.198808	1968396	1650	5049512	8485	1829426	0.929399	1171602	0.595206
MET0565	moist	Tw	SRP002480	America	Healthy	4.73676	4.23976	41977856	16994	25071896	1854	40753990	0.970845	24977928	0.595026
MET0595	moist	Ac	SRP002480	America	Healthy	4.87251	4.31065	42679692	212	121763	561	42114198	0.98675	25391964	0.594943
MET0449	dry	Hp	SRP002480	America	Healthy	15.3262	13.8092	136725124	28969	25897284	864	123481892	0.90314	81329556	0.59484
MET0399	sebaceous	Ba	SRP002480	America	Healthy	3.33127	3.23921	29835398	9602	5953179	599	28608462	0.958876	17744022	0.594731
MET0732	sebaceous	Mb	SRP002480	America	Healthy	3.36497	3.12029	30893938	3929	12289597	8350	29216960	0.945718	18367268	0.594527
MET0737	toenail	Tn	SRP002480	America	Healthy	4.45187	4.20538	41637460	15191	37941212	5937	39075174	0.938462	24718588	0.593662
MET1582	unknown	unknown	SRP002480	America	Healthy	0.111295	0.107561	853662	1719	1237688	708	822434	0.963419	506456	0.593275
MET0386	moist	Ac	SRP002480	America	Healthy	6.56868	5.01361	49639726	375	213048	555	49012998	0.987374	29399193	0.592251
MET0345	sebaceous	Fh	SRP002480	America	Healthy	0.954005	0.884108	8753546	1326	4921967	12780	8087648	0.923928	5182425	0.592037
MET0064	moist	Ac	SRP002480	America	Healthy	0.619469	0.435151	4308426	5470	5685784	1146	3710108	0.861128	2550675	0.59202
MET0401	sebaceous	Ra	SRP002480	America	Healthy	0.13061	0.127363	1093574	1849	1284142	677	1028808	0.940776	647040	0.591675
MET0662	moist	Ph	SRP002480	America	Healthy	8.66512	8.33776	82552054	111000	116539410	1069	72121330	0.873647	48819606	0.59138
MET1363	unknown	unknown	SRP002480	America	Healthy	2.24582	2.21432	17573940	468	264987	549	17497412	0.995645	10379529	0.59062
MET0172	sebaceous	Al	SRP002480	America	Healthy	2.64422	2.4654	24409876	7293	6074608	833	23860326	0.977487	14407932	0.59025
MET0593	moist	Pc	SRP002480	America	Healthy	2.09697	1.93877	19195750	754	463425	576	18620902	0.970053	11325879	0.59002
MET0439	sebaceous	Ra	SRP002480	America	Healthy	2.54916	2.45172	20883712	5392	3460180	619	20165988	0.965632	12321153	0.589989
MET1344	unknown	unknown	SRP002480	America	Healthy	0.777527	0.769783	6109390	1827	1085590	573	5986332	0.979858	3603546	0.589837
MET0754	sebaceous	Oc	SRP002480	America	Healthy	6.34706	5.64206	55861954	5151	3183633	599	55113834	0.986608	32946592	0.589786
MET0670	moist	Ic	SRP002480	America	Healthy	1.46581	1.41356	13995638	746	430056	561	13343082	0.953374	8253552	0.589723
MET0217	moist	Pc	SRP002480	America	Healthy	15.0315	12.7055	125797106	54051	51196470	916	116804482	0.928515	74111388	0.589134
MET0685	sebaceous	Ch	SRP002480	America	Healthy	3.90051	3.61882	35829896	3890	2606543	648	35384280	0.987563	21100563	0.588909
MET1494	unknown	unknown	SRP002480	America	Healthy	1.74462	1.71322	13596946	2215	1284145	565	13366160	0.983027	8003937	0.588657
MET0716	sebaceous	Oc	SRP002480	America	Healthy	1.24191	1.18106	11693694	4281	7913701	3698	10667248	0.912222	6883541	0.588654
MET0556	moist	Ic	SRP002480	America	Healthy	0.487244	0.456383	4518642	282	165107	563	4374120	0.968016	2658150	0.588263
MET0444	dry	Vf	SRP002480	America	Healthy	11.6859	10.5407	96404494	6036	3750293	596	90195880	0.935598	56707836	0.588228
MET1602	unknown	unknown	SRP002480	America	Healthy	2.8433	2.76003	21904976	96	51958	530	21772120	0.993935	12880964	0.588038
MET0609	sebaceous	Ch	SRP002480	America	Healthy	1.99194	1.89673	18779548	5756	4470738	731	18220966	0.970256	11003442	0.585927
MET1484	unknown	unknown	SRP002480	America	Healthy	0.0888784	0.0871799	691904	1246	919353	708	547354	0.791084	405405	0.585927
MET0688	moist	Pc	SRP002480	America	Healthy	12.9156	12.5101	123862474	5230	3150409	579	112660912	0.909565	72564444	0.585847
MET0850	unknown	unknown	SRP002480	America	Healthy	0.0811826	0.0791996	628568	1546	1208153	762	529016	0.841621	368160	0.585712
MET1259	unknown	unknown	SRP002480	America	Healthy	0.578983	0.570797	4530134	2093	1267401	587	4388046	0.968635	2652761	0.585581
MET0773	sebaceous	Oc	SRP002480	America	Healthy	4.19457	3.90767	38689836	8720	25877201	6328	33983184	0.878349	22638637	0.585131
MET0330	sebaceous	Al	SRP002480	America	Healthy	1.24406	1.11735	11062864	3418	17837091	27122	9786660	0.884641	6472769	0.58509
MET0618	sebaceous	Mb	SRP002480	America	Healthy	2.26241	2.13919	21180146	6593	6293096	924	20295828	0.958248	12380061	0.584513
MET1593	unknown	unknown	SRP002480	America	Healthy	0.0314819	0.0300523	238510	123	79837	618	188880	0.791916	138963	0.58263
MET0827	unknown	unknown	SRP002480	America	Healthy	0.448524	0.428691	4244468	326	200000	594	3781344	0.890888	2472396	0.582498
MET1502	unknown	unknown	SRP002480	America	Healthy	0.494516	0.486937	3864582	5010	3343872	648	3783626	0.979052	2249934	0.582193
MET1073	unknown	unknown	SRP002480	America	Healthy	1.38555	1.35947	10789470	1769	1038310	569	10546586	0.977489	6279669	0.582018
MET0467	moist	Id	SRP002480	America	Healthy	7.72317	6.39955	63361884	5517	4071590	707	55140622	0.870249	36851355	0.581601
MET0342	sebaceous	Ba	SRP002480	America	Healthy	5.93647	4.99572	49462596	5161	6344225	1432	48905122	0.988729	28767296	0.581597
MET0067	sebaceous	Oc	SRP002480	America	Healthy	2.57473	1.62725	16111414	12579	17101210	1508	15155462	0.940666	9362183	0.58109
MET0852	unknown	unknown	SRP002480	America	Healthy	0.0300331	0.0286131	227088	167	148471	874	198560	0.874375	131958	0.581088
MET0026	sebaceous	Oc	SRP002480	America	Healthy	2.16378	1.65315	16367850	6316	15698991	3805	14982938	0.915388	9506519	0.580804
MET0377	moist	Ph	SRP002480	America	Healthy	4.39938	3.45573	34215110	2237	3641322	2915	33512092	0.979453	19870689	0.580758
MET0821	unknown	unknown	SRP002480	America	Healthy	0.321927	0.309904	3068356	9785	8003564	822	2599350	0.847147	1781124	0.580482
MET0728	moist	Ac	SRP002480	America	Healthy	16.5019	15.6261	154713426	18259	13360317	677	147187076	0.951353	89744994	0.580072
MET1471	unknown	unknown	SRP002480	America	Healthy	0.210888	0.20535	1629762	1020	650416	620	1587016	0.973772	944840	0.579741
MET0357	toenail	Tn	SRP002480	America	Healthy	0.484992	0.388068	3842258	50	31033	584	3812236	0.992186	2226000	0.579347
MET0540	sebaceous	Ea	SRP002480	America	Healthy	0.121081	0.117278	1161168	955	1842860	2800	939262	0.808894	672300	0.578986
MET0521	sebaceous	Ea	SRP002480	America	Healthy	0.340071	0.32326	3200590	652	2129486	11826	2816526	0.880002	1852780	0.578887
MET0344	sebaceous	Ra	SRP002480	America	Healthy	3.26327	2.83573	28076556	1422	3515765	28936	27767046	0.988976	16230036	0.578064
MET0603	moist	Tw	SRP002480	America	Healthy	4.85891	4.18132	41399212	8162	8262953	1065	40663940	0.982239	23929040	0.578007
MET0414	toenail	Tn	SRP002480	America	Healthy	3.82866	3.49557	34609604	10585	8041933	739	33640162	0.971989	19986271	0.577478
MET0580	sebaceous	Mb	SRP002480	America	Healthy	0.515429	0.468571	4639314	789	3137839	113248	4413272	0.951277	2678262	0.577297
MET1490	unknown	unknown	SRP002480	America	Healthy	0.624444	0.608459	4829036	65	41953	565	4797286	0.993425	2786493	0.577029
MET0391	moist	Id	SRP002480	America	Healthy	14.5355	10.0953	99953710	2382	1476261	596	90610866	0.906528	57670416	0.576971
MET1452	unknown	unknown	SRP002480	America	Healthy	1.92522	1.84342	14630296	3447	2067072	580	14469560	0.989013	8441202	0.576967
MET0434	moist	Ph	SRP002480	America	Healthy	2.75201	2.64441	26182310	16078	13907593	831	23896960	0.912714	15102606	0.576825
MET0885	unknown	unknown	SRP002480	America	Healthy	0.161374	0.159249	1263882	329	192022	569	1251882	0.990505	728334	0.576267
MET0177	dry	Hp	SRP002480	America	Healthy	3.97982	3.68142	36449728	5398	4997415	955	35893748	0.984747	21003795	0.57624
MET1056	unknown	unknown	SRP002480	America	Healthy	0.294916	0.290211	2303264	4431	5767934	1574	1935086	0.840149	1327036	0.576155
MET0115	moist	Na	SRP002480	America	Healthy	0.0309121	0.0276467	273730	1616	2034743	1448	248710	0.908596	157543	0.575542
MET1300	unknown	unknown	SRP002480	America	Healthy	0.608056	0.576176	4572824	229	131511	549	4547338	0.994427	2629917	0.575119
MET0124	dry	Vf	SRP002480	America	Healthy	0.111892	0.104039	1030090	452	476692	901	857840	0.832782	591220	0.57395
MET0689	moist	Ic	SRP002480	America	Healthy	0.720923	0.695342	6884578	2930	1882707	624	6339166	0.920778	3951318	0.573938
MET0133	dry	Vf	SRP002480	America	Healthy	0.00349622	0.00327361	32412	1	512	512	30744	0.948538	18576	0.573121
MET0621	sebaceous	Oc	SRP002480	America	Healthy	4.56494	4.1577	41165304	12119	9404464	760	39147922	0.950993	23557845	0.572274
MET1006	unknown	unknown	SRP002480	America	Healthy	5.49588	5.31488	42181596	198	109901	539	41955342	0.994636	24135648	0.572184
MET1052	unknown	unknown	SRP002480	America	Healthy	0.805224	0.774084	6143526	32	17473	524	6034656	0.982279	3514828	0.572119
MET0282	moist	Ph	SRP002480	America	Healthy	2.60734	2.47494	24504390	59620	83273820	1744	17002264	0.693846	14014680	0.571925
MET1556	unknown	unknown	SRP002480	America	Healthy	0.943317	0.874775	6942656	736	442407	584	6899350	0.993762	3969648	0.571777
MET0560	sebaceous	Al	SRP002480	America	Healthy	2.19648	1.94686	19275834	2440	2172545	923	19081996	0.989944	11021456	0.571776
MET0923	unknown	unknown	SRP002480	America	Healthy	2.87161	2.3202	18414290	697	460963	614	17996534	0.977313	10528755	0.571771
MET0652	moist	Ac	SRP002480	America	Healthy	5.91679	5.60364	55481590	4543	3075611	635	53558880	0.965345	31714944	0.57163
MET0532	sebaceous	Ba	SRP002480	America	Healthy	0.125743	0.120851	1196546	11	6429	588	1118258	0.934572	683848	0.571518
MET1065	unknown	unknown	SRP002480	America	Healthy	0.0651052	0.063159	501262	3420	3759579	1254	436894	0.871588	286476	0.57151
MET1071	unknown	unknown	SRP002480	America	Healthy	0.0538839	0.0511726	406132	229	148756	630	341834	0.841682	232041	0.571344
MET0049	moist	Na	SRP002480	America	Healthy	0.0103711	0.00626604	62040	1	594	594	58562	0.943939	35444	0.571309
MET1497	unknown	unknown	SRP002480	America	Healthy	0.321184	0.316146	2509098	277	167434	575	2465430	0.982596	1432908	0.571085
MET1039	unknown	unknown	SRP002480	America	Healthy	0.0689202	0.066406	527032	523	348104	629	459774	0.872383	300813	0.570768
MET0168	dry	Vf	SRP002480	America	Healthy	1.77104	1.66698	16504720	345	196686	551	15229976	0.922765	9413860	0.570374
MET0304	moist	Ac	SRP002480	America	Healthy	18.6049	16.2999	161384762	51438	36690945	677	149720910	0.927726	91993332	0.570025
MET1055	unknown	unknown	SRP002480	America	Healthy	0.609511	0.602659	4783008	1495	897948	582	4692142	0.981002	2725500	0.56983
MET0676	moist	Id	SRP002480	America	Healthy	7.70941	7.50719	74328570	29171	24957450	844	57792030	0.777521	42352848	0.569806
MET0137	sebaceous	Ea	SRP002480	America	Healthy	0.681965	0.620116	6139760	794	2316796	22083	5308712	0.864645	3497984	0.569727
MET1291	unknown	unknown	SRP002480	America	Healthy	1.73613	1.70506	13532218	550	310247	552	13345864	0.986229	7708641	0.569651
MET0714	moist	Id	SRP002480	America	Healthy	2.8911	2.76023	27329040	3569	2219830	594	26367752	0.964825	15565404	0.569555
MET1262	unknown	unknown	SRP002480	America	Healthy	0.604803	0.598177	4747436	2297	1434496	604	4565682	0.961715	2703456	0.569456
MET0775	toenail	Tn	SRP002480	America	Healthy	5.93786	5.38041	53271364	24295	22832890	946	51925668	0.974739	30335004	0.569443
MET1369	unknown	unknown	SRP002480	America	Healthy	1.86591	1.8462	14652384	98	54831	544	14560114	0.993703	8339886	0.569183
MET0207	dry	Hp	SRP002480	America	Healthy	73.1705	61.2937	606867936	548016	521984832	898	490405488	0.808093	345290136	0.568971
MET0329	sebaceous	Ea	SRP002480	America	Healthy	0.841302	0.794623	7867550	5763	18346455	11208	6407814	0.814461	4474705	0.568755
MET1016	unknown	unknown	SRP002480	America	Healthy	3.92418	3.80831	30224714	91	50067	538	30026266	0.993434	17176422	0.568291
MET0121	moist	Ac	SRP002480	America	Healthy	0.0534296	0.0482418	477642	574	562080	879	368552	0.771607	271344	0.568091
MET0341	unknown	unknown	SRP002480	America	Healthy	3.18973	2.91782	28889258	13849	30305625	4056	25953436	0.898377	16396783	0.567574
MET1044	unknown	unknown	SRP002480	America	Healthy	0.0624781	0.0599702	475954	1253	883402	661	433570	0.910949	270018	0.56732
MET1370	unknown	unknown	SRP002480	America	Healthy	0.252666	0.247782	1966522	3166	2328232	686	1685884	0.857292	1115292	0.567139
MET1051	unknown	unknown	SRP002480	America	Healthy	0.578428	0.552063	4381452	10773	20866460	3326	3388448	0.773362	2484735	0.567103
MET1062	unknown	unknown	SRP002480	America	Healthy	1.36934	1.31779	10458624	318	182708	556	10222224	0.977397	5927031	0.566712
MET0848	unknown	unknown	SRP002480	America	Healthy	0.0201895	0.0188173	149344	149	115787	708	128694	0.861729	84606	0.566518
MET1308	unknown	unknown	SRP002480	America	Healthy	0.12463	0.122169	969596	1357	922622	648	877038	0.90454	549260	0.566483
MET0598	sebaceous	Al	SRP002480	America	Healthy	0.956851	0.883846	8750950	3414	2783344	805	8329102	0.951794	4955860	0.566323
MET1438	unknown	unknown	SRP002480	America	Healthy	0.0344451	0.0334913	265804	65	46180	602	247730	0.932003	150432	0.565951
MET0405	moist	Ac	SRP002480	America	Healthy	3.85113	3.64938	36132464	7865	5554686	667	35160678	0.973105	20443950	0.565806
MET0537	moist	Ic	SRP002480	America	Healthy	0.35371	0.33901	3356530	3554	2541540	695	3040262	0.905775	1897368	0.565277
MET1012	unknown	unknown	SRP002480	America	Healthy	0.105117	0.102484	813362	2205	1874643	859	698568	0.858865	459498	0.564937
MET1476	unknown	unknown	SRP002480	America	Healthy	0.0478823	0.0460757	365680	764	1698897	4941	341532	0.933964	206531	0.564786
MET0927	unknown	unknown	SRP002480	America	Healthy	1.39577	1.36442	10828692	1953	1162175	576	10604868	0.97933	6113332	0.564549
MET1256	unknown	unknown	SRP002480	America	Healthy	1.89851	1.8703	14843688	43264	37449687	864	13415072	0.903756	8379477	0.564514
MET0160	moist	Ac	SRP002480	America	Healthy	0.668401	0.631224	6249746	1647	1103006	644	5547484	0.887634	3526926	0.564331
MET0475	sebaceous	Ba	SRP002480	America	Healthy	5.02664	4.57306	45277838	20536	41951577	3655	40641448	0.897601	25547309	0.564234
MET0955	unknown	unknown	SRP002480	America	Healthy	2.86327	2.79008	22143522	374	206741	543	22028710	0.994815	12491744	0.564126
MET0308	sebaceous	Ea	SRP002480	America	Healthy	2.66336	2.45465	24303502	6603	13558541	2769	17127678	0.704741	13672026	0.562554
MET0312	moist	Id	SRP002480	America	Healthy	6.77309	6.36376	63007554	20166	15209734	690	60240686	0.956087	35443840	0.562533
MET0627	sebaceous	Ba	SRP002480	America	Healthy	4.32329	3.93156	38926314	4409	2948670	634	37915216	0.974025	21889724	0.562337
MET0161	dry	Hp	SRP002480	America	Healthy	0.681923	0.642977	6366106	6080	6055722	938	5113464	0.803233	3579824	0.562326
MET0735	sebaceous	Oc	SRP002480	America	Healthy	3.3199	3.09409	30634526	11288	13054575	1186	28971582	0.945717	17222218	0.562183
MET1499	unknown	unknown	SRP002480	America	Healthy	0.459193	0.425101	3373818	175	100329	556	3328396	0.986537	1894869	0.561639
MET1377	unknown	unknown	SRP002480	America	Healthy	0.0843026	0.0812836	645108	344	277928	735	546162	0.846621	362316	0.561636
MET0764	moist	Pc	SRP002480	America	Healthy	5.81532	5.64983	55938904	6133	3924315	614	44598172	0.797266	31406400	0.561441
MET0234	moist	Pc	SRP002480	America	Healthy	4.69705	3.7243	36874222	38448	33312640	829	34059680	0.923672	20683902	0.560931
MET0840	unknown	unknown	SRP002480	America	Healthy	0.624074	0.60139	5954358	14839	15693487	1059	3824328	0.642274	3339798	0.5609
MET0571	sebaceous	Ch	SRP002480	America	Healthy	1.6368	1.49562	14808158	1724	1301821	751	14716872	0.993835	8301972	0.560635
MET0574	moist	Pc	SRP002480	America	Healthy	5.46988	4.26374	42215280	1	583	583	41692618	0.987619	23657847	0.56041
MET0365	moist	Pc	SRP002480	America	Healthy	1.19846	1.14619	11348376	143	80816	552	11141966	0.981811	6358374	0.560289
MET1284	unknown	unknown	SRP002480	America	Healthy	0.804176	0.788389	6257052	15178	11120565	714	5846320	0.934357	3500056	0.559378
MET0842	unknown	unknown	SRP002480	America	Healthy	0.0951753	0.0907632	898646	421	289214	636	599744	0.667386	502632	0.559321
MET0583	sebaceous	Oc	SRP002480	America	Healthy	3.48983	3.29286	32602622	3771	2862324	742	32201248	0.987689	18215836	0.558723
MET0497	sebaceous	Fh	SRP002480	America	Healthy	5.39639	4.94272	48937784	17519	30095986	2532	44790620	0.915256	27317566	0.55821
MET0176	moist	Ac	SRP002480	America	Healthy	7.81403	6.83275	67650956	3040	7628203	5315	66445926	0.982188	37721790	0.557594
MET0479	moist	Pc	SRP002480	America	Healthy	8.92873	8.21737	81360112	3399	2279661	633	77249012	0.94947	45350435	0.557404
MET1307	unknown	unknown	SRP002480	America	Healthy	0.660859	0.613063	4865582	484	287608	572	4842866	0.995331	2710260	0.557027
MET0591	sebaceous	Ra	SRP002480	America	Healthy	1.72353	1.58708	15713684	3576	5217682	3264	15093200	0.960513	8748432	0.55674
MET0325	moist	Pc	SRP002480	America	Healthy	2.10008	2.0227	20026782	27730	25005830	880	18185384	0.908053	11148640	0.556687
MET1475	unknown	unknown	SRP002480	America	Healthy	0.0517522	0.049451	392468	675	1659874	5344	349686	0.890992	218481	0.556685
MET0326	moist	Ic	SRP002480	America	Healthy	3.45467	3.08116	30506560	2583	1698716	632	30177090	0.9892	16974972	0.556437
MET0654	sebaceous	Ea	SRP002480	America	Healthy	0.9046	0.866839	8582564	26407	33898098	1442	5836342	0.680023	4773180	0.556148
MET1375	unknown	unknown	SRP002480	America	Healthy	2.46999	2.42068	19211720	621	354934	553	18975888	0.987725	10672503	0.55552
MET0307	sebaceous	Ch	SRP002480	America	Healthy	0.282436	0.2605	2579210	2096	4598979	3968	2194626	0.850891	1429646	0.554296
MET1360	unknown	unknown	SRP002480	America	Healthy	1.52231	1.47994	11745550	1127	649639	564	11618324	0.989168	6502974	0.553654
MET0790	dry	Vf	SRP002480	America	Healthy	1.59705	1.47817	14635344	157	88941	555	14490230	0.990085	8094402	0.553072
MET0567	moist	Ph	SRP002480	America	Healthy	6.381	5.72574	56690512	104	57457	536	56055774	0.988803	31330428	0.552657
MET0375	moist	Tw	SRP002480	America	Healthy	5.31862	4.68945	46430224	9509	10190826	1147	44809370	0.965091	25651161	0.552467
MET1555	unknown	unknown	SRP002480	America	Healthy	0.515297	0.505287	4010212	4732	7518716	2326	3870814	0.965239	2215043	0.552351
MET1459	unknown	unknown	SRP002480	America	Healthy	0.176756	0.173649	1378164	2187	1482582	659	1323270	0.960169	761133	0.55228
MET1504	unknown	unknown	SRP002480	America	Healthy	0.0732443	0.0717101	569128	357	237182	616	454236	0.798126	314220	0.552108
MET0261	moist	Id	SRP002480	America	Healthy	2.02516	1.87739	18588028	8789	6947521	724	17783090	0.956696	10260585	0.552
MET1301	unknown	unknown	SRP002480	America	Healthy	0.121216	0.118415	939800	856	560348	625	809896	0.861775	518756	0.551986
MET0287	moist	Ac	SRP002480	America	Healthy	20.8976	18.9642	187764546	73414	76323907	1063	147020680	0.783006	103627815	0.551903
MET1603	unknown	unknown	SRP002480	America	Healthy	2.92917	2.84445	22575024	357	201330	551	22367028	0.990786	12458514	0.551872
MET1354	unknown	unknown	SRP002480	America	Healthy	0.128103	0.124702	989700	3179	2858798	906	814882	0.823363	546048	0.551731
MET1273	unknown	unknown	SRP002480	America	Healthy	0.144765	0.141495	1122974	1864	1276293	657	990430	0.881971	619029	0.551241
MET0806	unknown	unknown	SRP002480	America	Healthy	0.047656	0.0449725	445272	19	14804	816	316436	0.710658	245325	0.550955
MET0490	toenail	Tn	SRP002480	America	Healthy	1.71993	1.64888	16325510	10801	18839285	2463	15145126	0.927697	8993361	0.550878
MET1568	unknown	unknown	SRP002480	America	Healthy	3.62157	3.22051	25559584	5949	4194586	673	25461170	0.99615	14079771	0.550861
MET0502	sebaceous	Ea	SRP002480	America	Healthy	2.1488	1.80108	17832482	8425	20408761	4390	13262796	0.743744	9818430	0.550592
MET1464	unknown	unknown	SRP002480	America	Healthy	1.29114	1.2509	9927788	2220	1314734	574	9806626	0.987796	5465154	0.550491
MET0548	moist	Ph	SRP002480	America	Healthy	4.86471	4.64066	45947172	17471	15736822	781	41303216	0.898928	25283334	0.55027
MET1276	unknown	unknown	SRP002480	America	Healthy	0.146903	0.144282	1145092	2253	1950298	883	986128	0.861178	629397	0.549648
MET0584	moist	Tw	SRP002480	America	Healthy	2.32229	2.11831	20973376	7251	24375333	12044	18893642	0.900839	11527479	0.549624
MET0256	sebaceous	Ch	SRP002480	America	Healthy	0.590627	0.556769	5512562	6867	13984007	3261	4575866	0.83008	3029343	0.549534
MET0440	sebaceous	Fh	SRP002480	America	Healthy	0.768535	0.736963	7296664	7703	9130097	1149	6733372	0.922801	4009323	0.549473
MET1280	unknown	unknown	SRP002480	America	Healthy	0.0634576	0.0603084	478638	218	138413	606	422844	0.883432	262752	0.548958
MET0483	sebaceous	Ea	SRP002480	America	Healthy	2.97703	2.78583	27582514	14778	24586796	2941	21325622	0.773157	15136304	0.548764
MET0485	sebaceous	Mb	SRP002480	America	Healthy	0.856884	0.815486	8074114	6942	10184231	2071	7041762	0.872141	4429478	0.548602
MET0277	moist	Ic	SRP002480	America	Healthy	1.72302	1.61216	15961994	24170	20527445	834	14879552	0.932186	8754231	0.548442
MET0244	moist	Tw	SRP002480	America	Healthy	3.38788	3.02211	29921894	5301	14628794	9993	26691952	0.892054	16403604	0.548214
MET0466	sebaceous	Mb	SRP002480	America	Healthy	0.609813	0.593097	5872246	10042	19062014	2669	5151206	0.877212	3218604	0.548104
MET0409	sebaceous	Mb	SRP002480	America	Healthy	1.96365	1.88535	18666808	17015	13671220	745	17573416	0.941426	10222336	0.547621
MET1349	unknown	unknown	SRP002480	America	Healthy	1.31709	1.30578	10363370	181	100875	541	10304284	0.994299	5674544	0.547558
MET0789	moist	Ac	SRP002480	America	Healthy	4.41864	4.00875	39690632	489	281291	560	39283214	0.989735	21727422	0.547419
MET0666	sebaceous	Ch	SRP002480	America	Healthy	1.32682	1.27921	12665488	2376	1777314	734	12338972	0.97422	6932502	0.547354
MET0275	sebaceous	Gb	SRP002480	America	Healthy	0.69253	0.654239	6477614	5297	14275425	10466	5297146	0.817762	3545494	0.547346
MET0541	sebaceous	Al	SRP002480	America	Healthy	0.652815	0.622058	6158994	1523	3606405	242902	5677526	0.921827	3369204	0.547038
MET1270	unknown	unknown	SRP002480	America	Healthy	0.0529147	0.0497907	395164	80	51707	602	350340	0.886569	216092	0.546841
MET0639	dry	Hp	SRP002480	America	Healthy	15.5453	14.6359	144910092	101898	137020135	1687	111686026	0.770726	79232223	0.546768
MET1057	unknown	unknown	SRP002480	America	Healthy	0.418236	0.414042	3286050	14	7729	543	3268784	0.994746	1794884	0.546213
MET1483	unknown	unknown	SRP002480	America	Healthy	0.0219767	0.0207688	164832	27	19524	693	135934	0.824682	89904	0.545428
MET0484	sebaceous	Al	SRP002480	America	Healthy	3.89198	3.65628	36200836	16483	32060378	5529	31412498	0.867729	19743986	0.545401
MET1468	unknown	unknown	SRP002480	America	Healthy	0.0323994	0.0314163	249336	1239	2029175	2433	226120	0.906889	135959	0.545284
MET1596	unknown	unknown	SRP002480	America	Healthy	1.71758	1.70528	13533946	5151	3075054	578	13210642	0.976112	7378248	0.545166
MET0793	sebaceous	Ea	SRP002480	America	Healthy	0.382237	0.372697	3690066	981	592967	587	3609338	0.978123	2008707	0.544355
MET0545	sebaceous	Oc	SRP002480	America	Healthy	0.243754	0.237168	2348194	1203	789398	636	2166620	0.922675	1278204	0.544335
MET0351	sebaceous	Al	SRP002480	America	Healthy	0.734959	0.687303	6804978	5993	8248698	1555	6402564	0.940865	3701522	0.543943
MET0608	sebaceous	Ba	SRP002480	America	Healthy	3.59522	3.28809	32555320	8526	8911839	1081	31877816	0.979189	17702589	0.543769
MET0252	toenail	Tn	SRP002480	America	Healthy	0.137991	0.125982	1247346	2040	3985405	8263	1068494	0.856614	678144	0.54367
MET1050	unknown	unknown	SRP002480	America	Healthy	0.312015	0.308731	2450248	18	10288	554	2435088	0.993813	1330281	0.542917
MET1018	unknown	unknown	SRP002480	America	Healthy	2.36902	2.32662	18465258	115	64642	550	18296788	0.990876	10022104	0.542755
MET1328	unknown	unknown	SRP002480	America	Healthy	2.08992	2.01327	15978312	72	39101	533	15932618	0.99714	8669375	0.542571
MET1306	unknown	unknown	SRP002480	America	Healthy	0.168896	0.165224	1311298	2737	1946338	677	1063472	0.811007	711399	0.542515
MET0179	moist	Ph	SRP002480	America	Healthy	8.46375	7.85662	77788312	27829	44234526	2102	71061302	0.913522	42101022	0.541226
MET1592	unknown	unknown	SRP002480	America	Healthy	0.0411453	0.0394244	312892	184	126962	649	256386	0.819407	169287	0.54104
MET0824	unknown	unknown	SRP002480	America	Healthy	0.353741	0.341633	3382508	3785	2796003	707	1980674	0.585564	1829820	0.540965
MET0162	sebaceous	Al	SRP002480	America	Healthy	0.127875	0.112115	1110052	2551	3697429	2466	1032612	0.930238	600429	0.540902
MET0457	sebaceous	Ch	SRP002480	America	Healthy	0.388252	0.370508	3668396	9014	10994940	1274	3072134	0.83746	1984145	0.540875
MET0065	dry	Hp	SRP002480	America	Healthy	0.475357	0.328253	3250026	3668	2939897	785	2604430	0.801357	1755945	0.540286
MET0767	dry	Vf	SRP002480	America	Healthy	7.80928	7.40576	73324358	21345	14854750	656	68611742	0.935729	39602319	0.540098
MET0572	sebaceous	Ra	SRP002480	America	Healthy	0.708538	0.647397	6409874	22	12246	547	6387464	0.996504	3461880	0.540085
MET0367	moist	Ac	SRP002480	America	Healthy	5.7247	5.21474	51631106	8550	5602302	625	50337134	0.974938	27821952	0.53886
MET0355	sebaceous	Oc	SRP002480	America	Healthy	4.26216	3.69536	36587690	3994	2744901	664	36288766	0.99183	19691488	0.5382
MET1275	unknown	unknown	SRP002480	America	Healthy	0.0213706	0.0197674	156884	43	38089	785	145318	0.926277	84424	0.53813
MET1049	unknown	unknown	SRP002480	America	Healthy	0.166342	0.162796	1292030	3158	3971892	1710	1085898	0.840459	694716	0.537693
MET0622	moist	Tw	SRP002480	America	Healthy	2.89991	2.72146	26945188	3499	3121704	913	26344412	0.977704	14484258	0.537545
MET0334	sebaceous	Oc	SRP002480	America	Healthy	1.46756	1.34674	13334046	6840	14964883	3100	12194310	0.914524	7167226	0.537513
MET0230	moist	Ic	SRP002480	America	Healthy	0.519532	0.492858	4879784	7911	17330194	4963	4454172	0.912781	2622789	0.537481
MET0834	unknown	unknown	SRP002480	America	Healthy	0.329343	0.315504	3123802	6829	6832619	1047	2499454	0.800132	1678674	0.537382
MET0805	unknown	unknown	SRP002480	America	Healthy	0.0207618	0.0185173	183340	22	17852	861	157404	0.858536	98490	0.537199
MET0047	sebaceous	Ba	SRP002480	America	Healthy	5.53432	4.10601	40653532	11518	16059910	1744	38466726	0.946209	21805895	0.536384
MET0117	moist	Pc	SRP002480	America	Healthy	0.183255	0.170509	1688210	2411	2226444	935	1432366	0.848453	904308	0.535661
MET0828	unknown	unknown	SRP002480	America	Healthy	0.0335916	0.0315597	312472	25	22495	925	240636	0.770104	167334	0.535517
MET1561	unknown	unknown	SRP002480	America	Healthy	0.198486	0.193902	1538904	1416	4128248	7523	1476364	0.959361	823839	0.535341
MET0519	moist	Ac	SRP002480	America	Healthy	4.2544	4.00658	39669118	138	78394	553	38067922	0.959636	21236100	0.535331
MET0125	sebaceous	Ra	SRP002480	America	Healthy	0.0170274	0.0146622	145170	709	521580	693	122366	0.842915	77713	0.535324
MET0083	moist	Ph	SRP002480	America	Healthy	0.671496	0.49402	4891288	6081	10971395	2681	3923112	0.802061	2612835	0.534181
MET0086	sebaceous	Oc	SRP002480	America	Healthy	0.766931	0.54436	5389702	6463	8194487	1305	4881306	0.905673	2877121	0.533818
MET0954	unknown	unknown	SRP002480	America	Healthy	0.385808	0.380224	3017650	76	42340	545	2986576	0.989703	1609860	0.533481
MET1444	unknown	unknown	SRP002480	America	Healthy	0.00770767	0.00666893	52928	4	3200	667	46476	0.878099	28230	0.533366
MET1288	unknown	unknown	SRP002480	America	Healthy	0.94145	0.926472	7352956	9906	6745814	658	6895702	0.937814	3918078	0.532858
MET0317	sebaceous	Ra	SRP002480	America	Healthy	0.590818	0.560687	5551360	8807	12875270	1754	4871906	0.877606	2954201	0.532158
MET0356	moist	Tw	SRP002480	America	Healthy	13.4754	10.6749	97556484	2911	2147190	722	95732208	0.9813	51885336	0.531849
MET0469	sebaceous	Oc	SRP002480	America	Healthy	2.00305	1.89124	17318642	4667	2798343	581	16666134	0.962323	9189726	0.530626
MET0561	sebaceous	Mb	SRP002480	America	Healthy	1.78665	1.66525	16487628	2414	1994146	836	16354532	0.991928	8744748	0.530382
MET0705	sebaceous	Ra	SRP002480	America	Healthy	4.29322	3.79239	37548372	8767	17102837	3990	34782350	0.926334	19911384	0.530286
MET0248	moist	Ph	SRP002480	America	Healthy	3.53847	3.26826	32359030	33254	38103335	1232	21857022	0.675454	17148492	0.529945
MET0191	moist	Ic	SRP002480	America	Healthy	0.809791	0.778265	7705594	22821	21658424	985	6687046	0.867817	4083336	0.529918
MET1479	unknown	unknown	SRP002480	America	Healthy	0.0194957	0.0182808	145086	91	70842	722	118088	0.813917	76875	0.529858
MET0815	unknown	unknown	SRP002480	America	Healthy	0.0654383	0.0618619	612494	46	38129	816	459140	0.749624	324177	0.529274
MET0135	moist	Na	SRP002480	America	Healthy	0.0344547	0.0242933	240528	135	181449	1588	201470	0.837616	127230	0.528961
MET0129	moist	Pc	SRP002480	America	Healthy	0.260283	0.209949	2078700	1308	2725185	2956	1514698	0.728676	1098786	0.528593
MET1513	unknown	unknown	SRP002480	America	Healthy	1.49925	1.42212	11286662	92	51976	559	11206050	0.992858	5965884	0.528578
MET0163	moist	Tw	SRP002480	America	Healthy	1.76418	1.5373	15220768	6720	7381826	1171	13008626	0.854663	8042259	0.528374
MET0433	toenail	Tn	SRP002480	America	Healthy	3.63888	3.30881	32760472	12082	28416117	4705	30360964	0.926756	17309466	0.528364
MET0783	moist	Ic	SRP002480	America	Healthy	4.01654	3.85961	38213992	3073	1954253	610	36691224	0.960152	20178900	0.52805
MET1342	unknown	unknown	SRP002480	America	Healthy	0.50709	0.501535	3980438	86	47619	545	3950332	0.992437	2101638	0.527992
MET0822	unknown	unknown	SRP002480	America	Healthy	0.534555	0.51028	5052278	2634	1799085	651	4242774	0.839774	2666220	0.527726
MET0833	unknown	unknown	SRP002480	America	Healthy	0.248709	0.241173	2387856	3609	2993906	811	1991510	0.834016	1259169	0.527322
MET1261	unknown	unknown	SRP002480	America	Healthy	0.377205	0.368451	2924214	32	18361	541	2904646	0.993308	1541871	0.527277
MET1465	unknown	unknown	SRP002480	America	Healthy	1.01147	0.985415	7820754	3390	2080811	591	7677092	0.981631	4111332	0.525695
MET1554	unknown	unknown	SRP002480	America	Healthy	0.34555	0.339842	2697160	3835	5573327	2116	2608830	0.967251	1417100	0.525404
MET0319	moist	Tw	SRP002480	America	Healthy	2.90701	2.72813	27011220	17231	13086786	735	23690534	0.877063	14187594	0.525248
MET0698	moist	Tw	SRP002480	America	Healthy	7.52646	6.25563	61936918	9155	8061504	806	56432544	0.911129	32523462	0.525106
MET0495	sebaceous	Ch	SRP002480	America	Healthy	1.14154	1.08581	10750614	8481	17347047	4049	9210822	0.856772	5637679	0.524405
MET1362	unknown	unknown	SRP002480	America	Healthy	2.41755	2.38701	18944510	156	87037	540	18839290	0.994446	9921396	0.523708
MET0674	sebaceous	Al	SRP002480	America	Healthy	4.53787	3.97099	39316692	1185	723902	594	38828970	0.987595	20544124	0.522529
MET1532	unknown	unknown	SRP002480	America	Healthy	0.0963897	0.0927045	735750	2931	3772446	1409	685570	0.931797	384325	0.522358
MET1303	unknown	unknown	SRP002480	America	Healthy	0.0310235	0.029673	235500	29	29744	878	206470	0.87673	122908	0.521902
MET0630	sebaceous	Fh	SRP002480	America	Healthy	1.9902	1.87423	18556692	13309	24927468	2785	15905584	0.857135	9684585	0.521892
MET1371	unknown	unknown	SRP002480	America	Healthy	2.18134	2.14139	16995144	573	328923	559	16912452	0.995134	8866060	0.521682
MET1472	unknown	unknown	SRP002480	America	Healthy	0.0433523	0.0413608	328260	701	522969	700	267276	0.81422	171212	0.521574
MET0876	unknown	unknown	SRP002480	America	Healthy	0.0322641	0.0277931	220580	34	29569	781	199072	0.902493	114932	0.521045
MET1533	unknown	unknown	SRP002480	America	Healthy	0.0573358	0.0554642	440192	1690	2407155	2317	412444	0.936964	229042	0.520323
MET1376	unknown	unknown	SRP002480	America	Healthy	3.3491	3.27039	25955452	1190	684305	557	25654336	0.988399	13502856	0.520232
MET0128	moist	Pc	SRP002480	America	Healthy	0.065082	0.0566101	560496	34	76781	7285	412502	0.735959	291288	0.519697
MET0551	sebaceous	Ba	SRP002480	America	Healthy	1.48881	1.38416	13704514	431	265157	590	13630748	0.994617	7117212	0.519333
MET0553	sebaceous	Ra	SRP002480	America	Healthy	0.161367	0.14525	1438122	535	2824187	134466	1295070	0.900529	746416	0.519021
MET0539	dry	Vf	SRP002480	America	Healthy	1.93586	1.85974	18413308	2780	3351554	1452	17162306	0.93206	9553772	0.518851
MET1358	unknown	unknown	SRP002480	America	Healthy	2.2187	2.17626	17271936	460	257270	545	17153814	0.993161	8936664	0.51741
MET0122	moist	Ac	SRP002480	America	Healthy	0.206846	0.179711	1779312	1046	968651	798	1612352	0.906166	920232	0.517184
MET0096	sebaceous	Oc	SRP002480	America	Healthy	0.397465	0.335848	3325228	4460	8820689	3484	3003704	0.903308	1717821	0.516602
MET0928	unknown	unknown	SRP002480	America	Healthy	2.86359	2.62706	20849646	1982	1172435	573	20610942	0.988551	10764608	0.516297
MET1585	unknown	unknown	SRP002480	America	Healthy	0.13147	0.126123	1000980	306	183197	576	990332	0.989362	515931	0.515426
MET1066	unknown	unknown	SRP002480	America	Healthy	0.831233	0.824023	6539868	3569	2291455	623	6172194	0.94378	3367368	0.514898
MET0751	sebaceous	Mb	SRP002480	America	Healthy	5.17254	4.60289	45573124	7880	8207256	915	42692848	0.936799	23403475	0.513537
MET0750	sebaceous	Al	SRP002480	America	Healthy	2.02782	1.93617	19170020	7224	9731694	1584	18336336	0.956511	9821710	0.512347
MET0573	sebaceous	Fh	SRP002480	America	Healthy	14.72	12.8296	127025590	1558	930758	574	126005292	0.991968	65064960	0.512219
MET0226	dry	Vf	SRP002480	America	Healthy	1.30565	1.2256	12134674	30273	37596982	1421	10663096	0.878729	6215104	0.512177
MET0447	sebaceous	Mb	SRP002480	America	Healthy	0.666291	0.639011	6326840	11120	18830775	2406	5624862	0.889048	3238015	0.51179
MET1379	unknown	unknown	SRP002480	America	Healthy	2.18287	2.09858	16655424	738	423351	556	16448806	0.987595	8512940	0.511121
MET0288	sebaceous	Al	SRP002480	America	Healthy	2.40673	2.1037	20828704	17076	30191345	2502	17326402	0.831852	10640984	0.510881
MET1598	unknown	unknown	SRP002480	America	Healthy	1.50277	1.25816	9985370	22	11990	528	9925754	0.99403	5097664	0.510513
MET0255	sebaceous	Ba	SRP002480	America	Healthy	3.18511	2.95453	29252756	8615	19790053	4247	21744974	0.743348	14926797	0.51027
MET0374	sebaceous	Oc	SRP002480	America	Healthy	1.0834	1.01022	10002130	4035	17653716	10235	8615162	0.861333	5098467	0.509738
MET0119	moist	Ic	SRP002480	America	Healthy	1.37936	1.26316	12506500	28206	56221995	3519	8949512	0.715589	6370024	0.509337
MET1547	unknown	unknown	SRP002480	America	Healthy	1.19491	1.16505	9246396	422	236587	546	9176088	0.992396	4694751	0.507738
MET1581	unknown	unknown	SRP002480	America	Healthy	0.0456677	0.0435648	345752	35	22014	597	316852	0.916414	175480	0.507531
MET1011	unknown	unknown	SRP002480	America	Healthy	1.44981	1.40707	11167244	6607	4535579	662	10829358	0.969743	5665196	0.507305
MET1357	unknown	unknown	SRP002480	America	Healthy	4.27549	4.06134	32232862	542	310587	557	32124024	0.996623	16345536	0.507108
MET0118	sebaceous	Oc	SRP002480	America	Healthy	0.0509488	0.0465642	461032	1692	2369208	1647	428514	0.929467	233538	0.506555
MET1495	unknown	unknown	SRP002480	America	Healthy	0.0121089	0.0111303	88336	11	6332	565	74084	0.838661	44652	0.505479
MET0772	dry	Hp	SRP002480	America	Healthy	21.375	18.7987	186126124	193116	242014515	1428	157979000	0.848774	94079948	0.505463
MET0600	moist	Id	SRP002480	America	Healthy	9.88126	8.5766	84916844	3635	2277353	598	82548192	0.972106	42849148	0.504601
MET0380	sebaceous	Ba	SRP002480	America	Healthy	0.985536	0.946475	9371038	2915	2143572	711	9085608	0.969541	4722236	0.503918
MET0756	toenail	Tn	SRP002480	America	Healthy	1.05926	1.01317	10031338	6279	4469729	667	9667172	0.963697	5050020	0.503424
MET1304	unknown	unknown	SRP002480	America	Healthy	0.181462	0.178442	1416208	2133	1772111	832	1170694	0.82664	711440	0.502356
MET1281	unknown	unknown	SRP002480	America	Healthy	0.034585	0.0325455	258298	16	11022	639	222380	0.860944	129380	0.500894
MET0838	unknown	unknown	SRP002480	America	Healthy	0.460931	0.444419	4400186	7178	7531092	991	3146934	0.715182	2203428	0.500758
MET1577	unknown	unknown	SRP002480	America	Healthy	0.354001	0.340984	2706220	1451	923825	609	2677492	0.989384	1352800	0.499885
MET1290	unknown	unknown	SRP002480	America	Healthy	1.07216	1.05732	8391412	14205	9701265	657	7855366	0.93612	4187568	0.49903
MET0543	moist	Id	SRP002480	America	Healthy	0.370992	0.358734	3551818	1693	1116300	639	3199026	0.900673	1769508	0.498198
MET0290	sebaceous	Ch	SRP002480	America	Healthy	1.89633	1.75983	17424014	18914	27755415	1906	13078992	0.75063	8659334	0.496977
MET0205	sebaceous	Ea	SRP002480	America	Healthy	1.4851	1.39374	13799436	9993	18845846	2883	9820198	0.711638	6853832	0.496675
MET0691	dry	Vf	SRP002480	America	Healthy	2.98513	2.83744	28093430	6443	4340378	647	26364796	0.938468	13935294	0.496034
MET0930	unknown	unknown	SRP002480	America	Healthy	0.222642	0.216993	1722168	3389	4539006	1659	1555296	0.903104	851634	0.494513
MET0094	dry	Hp	SRP002480	America	Healthy	1.21077	0.838144	8298452	17319	18900762	1164	6231704	0.750948	4093898	0.493333
MET0085	toenail	Tn	SRP002480	America	Healthy	0.621787	0.476585	4718660	5933	13974579	3905	4390242	0.9304	2326960	0.49314
MET0586	moist	Ph	SRP002480	America	Healthy	2.66642	2.4171	23931700	238	135621	557	23471928	0.980788	11788180	0.492576
MET0237	sebaceous	Ch	SRP002480	America	Healthy	0.772707	0.714817	7077398	10127	18761091	4348	5536466	0.782274	3485606	0.492498
MET0170	moist	Na	SRP002480	America	Healthy	0.864547	0.81427	8062082	3420	7309400	3196	7855950	0.974432	3967164	0.492077
MET0529	moist	Ph	SRP002480	America	Healthy	4.0963	3.90339	38647452	37539	30485291	792	32949212	0.852558	18998904	0.491595
MET0280	sebaceous	Oc	SRP002480	America	Healthy	0.969753	0.911495	9024706	17452	30532490	2335	7523022	0.833603	4421738	0.489959
MET1440	unknown	unknown	SRP002480	America	Healthy	0.00571511	0.00485654	38544	7	6787	1254	34036	0.883043	18880	0.48983
MET0895	unknown	unknown	SRP002480	America	Healthy	0.0289382	0.0274453	217820	635	507198	794	192146	0.882132	106602	0.489404
MET0839	unknown	unknown	SRP002480	America	Healthy	0.559826	0.521659	5164942	6234	7220232	1294	3941416	0.763109	2526256	0.489116
MET1345	unknown	unknown	SRP002480	America	Healthy	0.0671043	0.0642824	510178	1395	2410069	3123	478428	0.937767	249357	0.488765
MET0510	moist	Ph	SRP002480	America	Healthy	3.08118	2.987	29574272	7844	5133764	615	28321438	0.957638	14433480	0.488042
MET1330	unknown	unknown	SRP002480	America	Healthy	0.359941	0.350122	2778746	1271	2905238	3841	2699006	0.971304	1355551	0.487828
MET1496	unknown	unknown	SRP002480	America	Healthy	0.0149774	0.0139311	110564	2	1162	641	92900	0.840237	53934	0.487808
MET0615	dry	Vf	SRP002480	America	Healthy	3.99486	3.6928	36562352	2600	1651514	608	35898324	0.981838	17835008	0.487797
MET0411	dry	Hp	SRP002480	America	Healthy	3.52594	3.35847	33252180	13368	9606138	678	31680552	0.952736	16209048	0.487458
MET0415	moist	Ph	SRP002480	America	Healthy	5.61764	5.28356	52312500	30071	26686283	845	49722442	0.950489	25493300	0.487327
MET0460	moist	Pc	SRP002480	America	Healthy	0.407323	0.382446	3786594	910	581736	620	3665544	0.968032	1843864	0.486945
MET0718	toenail	Tn	SRP002480	America	Healthy	0.0836044	0.0800209	792286	77	51594	613	715076	0.902548	385434	0.486483
MET0882	unknown	unknown	SRP002480	America	Healthy	0.680209	0.671034	5325666	2761	1681187	586	5168320	0.970455	2588346	0.486014
MET0084	moist	Tw	SRP002480	America	Healthy	1.06233	0.744509	7371380	5114	10013869	3610	6558930	0.889783	3576419	0.485176
MET0196	moist	Tw	SRP002480	America	Healthy	8.68573	7.55529	74804892	11164	13860041	1372	54005484	0.721951	36275608	0.484936
MET1036	unknown	unknown	SRP002480	America	Healthy	2.81734	2.76297	21928304	59940	41683034	675	20133224	0.918139	10617876	0.484209
MET0214	moist	Ph	SRP002480	America	Healthy	3.84375	3.58385	35483660	10338	21857392	4807	28755702	0.810393	17178417	0.484122
MET0697	sebaceous	Oc	SRP002480	America	Healthy	3.91692	3.72426	36873846	14417	18758143	1769	30643372	0.831033	17809512	0.482985
MET0260	moist	Ic	SRP002480	America	Healthy	0.455255	0.431128	4268596	4255	7188377	3175	3697614	0.866237	2060830	0.482789
MET0050	sebaceous	Al	SRP002480	America	Healthy	0.226729	0.164541	1629120	1259	2607159	2815	1570976	0.96431	786069	0.482511
MET0074	sebaceous	Al	SRP002480	America	Healthy	0.914145	0.585927	5801260	537	2754466	20777	5517356	0.951062	2796451	0.482042
MET0442	moist	Ic	SRP002480	America	Healthy	4.00272	3.71842	34273546	1611	950951	571	33718968	0.983819	16509240	0.48169
MET0825	unknown	unknown	SRP002480	America	Healthy	0.673507	0.650766	6443230	1051	695159	623	5232790	0.812138	3101622	0.481377
MET1534	unknown	unknown	SRP002480	America	Healthy	0.0189766	0.0178358	141554	845	965087	1276	130254	0.920172	68127	0.481279
MET0826	unknown	unknown	SRP002480	America	Healthy	0.16211	0.155773	1542306	7671	7277281	985	1288746	0.835597	742272	0.481274
MET0743	sebaceous	Ra	SRP002480	America	Healthy	1.65739	1.59201	15762484	9306	16308731	2311	13866364	0.879707	7575832	0.480624
MET0283	sebaceous	Ra	SRP002480	America	Healthy	0.401981	0.376876	3731442	8223	15968487	2998	3017390	0.808639	1791132	0.480011
MET0251	moist	Pc	SRP002480	America	Healthy	13.7154	12.1395	120192838	140726	229066440	2300	96193592	0.800327	57670352	0.479815
MET0284	toenail	Tn	SRP002480	America	Healthy	0.483928	0.448433	4439928	11289	19755153	2720	3139402	0.707084	2130024	0.479743
MET0503	sebaceous	Al	SRP002480	America	Healthy	3.1536	2.93372	29046764	12303	22112753	3892	26449978	0.9106	13927203	0.479475
MET0441	moist	Pc	SRP002480	America	Healthy	1.06103	0.983594	9738556	962	598285	587	9358594	0.960984	4668930	0.479427
MET0182	moist	Tw	SRP002480	America	Healthy	6.52493	5.90824	58497418	9779	20720670	8567	49111688	0.839553	28012116	0.478861
MET0700	moist	Ph	SRP002480	America	Healthy	5.60434	5.31569	52630576	41246	95408902	5551	41160428	0.782063	25184640	0.478517
MET0042	moist	Id	SRP002480	America	Healthy	0.920916	0.73692	7296238	14875	19879603	1576	6578434	0.90162	3486999	0.477917
MET0657	moist	Id	SRP002480	America	Healthy	11.4219	9.94897	98504702	14607	9713938	621	93660638	0.950824	47045952	0.477601
MET1456	unknown	unknown	SRP002480	America	Healthy	0.815587	0.793234	6295506	891	524767	571	6232172	0.98994	3002664	0.476954
MET0614	moist	Ac	SRP002480	America	Healthy	9.35578	8.34154	82589456	3853	2414541	599	80057358	0.969341	39372172	0.476722
MET0525	dry	Hp	SRP002480	America	Healthy	1.70979	1.64611	16298164	19192	17566087	884	14351256	0.880544	7765504	0.476465
MET0655	sebaceous	Al	SRP002480	America	Healthy	3.04145	2.66256	26362020	11310	22271795	6616	19992154	0.75837	12546007	0.475912
MET0090	moist	Na	SRP002480	America	Healthy	0.0214643	0.010159	100584	57	49153	767	85846	0.853476	47852	0.475742
MET0471	toenail	Tn	SRP002480	America	Healthy	1.60227	1.44975	14353980	5109	4271194	813	14004184	0.975631	6820482	0.475163
MET0796	dry	Vf	SRP002480	America	Healthy	0.703539	0.684595	6778166	156	89591	555	6622608	0.97705	3220256	0.475093
MET0708	moist	Ic	SRP002480	America	Healthy	3.57526	3.36359	33302824	21389	26689637	1431	26081210	0.783153	15771102	0.473567
MET0224	dry	Hp	SRP002480	America	Healthy	5.74988	5.44049	53866220	56834	94980014	2583	47593902	0.883557	25480304	0.473029
MET1337	unknown	unknown	SRP002480	America	Healthy	2.82415	2.68801	21333452	1001	588185	572	21221836	0.994768	10090644	0.472996
MET0203	sebaceous	Ch	SRP002480	America	Healthy	1.3948	1.29858	12857258	12893	24555763	2736	10552842	0.820769	6079850	0.472873
MET1505	unknown	unknown	SRP002480	America	Healthy	0.169669	0.166645	1322580	478	293432	587	1299774	0.982756	625140	0.472667
MET1549	unknown	unknown	SRP002480	America	Healthy	0.776409	0.749836	5951076	2916	1823663	603	5884764	0.988857	2808176	0.471877
MET0592	sebaceous	Fh	SRP002480	America	Healthy	2.86658	2.7354	27083156	16762	22457504	1639	24204706	0.893718	12770664	0.471535
MET0710	dry	Vf	SRP002480	America	Healthy	5.60815	5.45055	53965876	8853	6046799	651	51535752	0.954969	25441530	0.471437
MET0095	moist	Tw	SRP002480	America	Healthy	0.760982	0.535893	5305870	444	5191935	46671	4975280	0.937694	2498344	0.470864
MET0795	dry	Hp	SRP002480	America	Healthy	10.8003	9.76239	96657350	15080	10225163	641	92152472	0.953393	45485968	0.47059
MET0209	dry	Vf	SRP002480	America	Healthy	3.31336	3.13848	31074096	22497	25849674	1336	21821166	0.70223	14611136	0.470203
MET1442	unknown	unknown	SRP002480	America	Healthy	0.0948331	0.0921738	731538	115	65692	550	711948	0.973221	343644	0.469756
MET0872	unknown	unknown	SRP002480	America	Healthy	2.16925	2.1333	16930948	4276	2542456	575	16610176	0.981054	7950264	0.46957
MET0883	unknown	unknown	SRP002480	America	Healthy	4.52101	4.16703	33071638	9448	23150239	4049	30334618	0.91724	15507985	0.468921
MET0142	moist	Ph	SRP002480	America	Healthy	8.39252	6.96846	68994700	19738	27600829	1726	62932924	0.912141	32344600	0.468798
MET0410	moist	Id	SRP002480	America	Healthy	1.26507	1.1076	10966288	7188	5728446	755	10341376	0.943015	5129972	0.467795
MET0599	sebaceous	Mb	SRP002480	America	Healthy	3.33109	3.07906	30485748	10786	9388964	828	29660364	0.972926	14256987	0.467661
MET0389	sebaceous	Al	SRP002480	America	Healthy	1.17676	1.12027	9552352	3880	9676542	16296	8396996	0.87905	4462868	0.467201
MET0271	sebaceous	Al	SRP002480	America	Healthy	0.632722	0.600926	5949762	5872	14615621	8791	4896770	0.823019	2779165	0.467105
MET1524	unknown	unknown	SRP002480	America	Healthy	0.022551	0.0211645	167972	772	1175461	2033	156832	0.933679	78342	0.466399
MET0358	moist	Ph	SRP002480	America	Healthy	7.52643	7.35447	63476768	3923	2290131	566	62424974	0.98343	29599462	0.466304
MET0785	moist	Pc	SRP002480	America	Healthy	6.03601	5.39952	53460616	150	85942	545	50695498	0.948277	24905436	0.465865
MET0438	sebaceous	Ch	SRP002480	America	Healthy	1.45886	1.38777	13740306	11635	21911648	2833	12252550	0.891723	6398265	0.465657
MET0978	unknown	unknown	SRP002480	America	Healthy	3.45818	3.4226	27163508	4995	3040944	589	25430498	0.936201	12639882	0.465326
MET0957	unknown	unknown	SRP002480	America	Healthy	2.36049	2.3172	18390466	541	307047	552	18044210	0.981172	8509124	0.462692
MET1341	unknown	unknown	SRP002480	America	Healthy	0.0895049	0.0851138	675506	1316	951750	701	586688	0.868516	312432	0.462516
MET1274	unknown	unknown	SRP002480	America	Healthy	0.0411319	0.0390104	309606	34	21005	557	262192	0.846857	142976	0.4618
MET0781	sebaceous	Ra	SRP002480	America	Healthy	3.45081	3.18514	31536066	8074	13988423	2289	30274566	0.959998	14562742	0.461781
MET0114	sebaceous	Ra	SRP002480	America	Healthy	0.19773	0.185132	1832992	3809	9770358	7496	1703434	0.929319	846303	0.461706
MET0181	moist	Ax	SRP002480	America	Healthy	22.2111	18.4268	182443848	12627	19988554	2614	178684036	0.979392	84230239	0.461678
MET0811	unknown	unknown	SRP002480	America	Healthy	0.0222059	0.0200707	198720	7	5525	895	165958	0.835135	91536	0.460628
MET1536	unknown	unknown	SRP002480	America	Healthy	0.0228735	0.0216287	171656	783	987000	1677	158226	0.921762	78842	0.459302
MET0235	toenail	Tn	SRP002480	America	Healthy	0.483165	0.451218	4467508	8265	13840867	3052	4024906	0.900929	2048588	0.458553
MET1588	unknown	unknown	SRP002480	America	Healthy	0.0120814	0.0105454	83694	9	5778	636	69768	0.833608	38272	0.457285
MET0637	sebaceous	Mb	SRP002480	America	Healthy	6.22871	5.49736	54429284	18335	25536190	1505	50871986	0.934644	24854935	0.456646
MET0204	sebaceous	Al	SRP002480	America	Healthy	0.740547	0.667967	6613532	12407	19993764	2200	5017444	0.758663	3017362	0.456241
MET0564	sebaceous	Oc	SRP002480	America	Healthy	5.21363	4.75675	47096508	932	546150	568	46761586	0.992889	21482844	0.456145
MET0426	sebaceous	Ea	SRP002480	America	Healthy	0.0502206	0.0468486	463848	2044	2281591	1229	306356	0.660466	211314	0.455567
MET0463	dry	Vf	SRP002480	America	Healthy	1.83959	1.50745	14925268	2629	1861024	678	14324808	0.959769	6788916	0.454861
MET0742	sebaceous	Ch	SRP002480	America	Healthy	0.827969	0.796937	7890466	3897	6228153	2571	6946852	0.880411	3587808	0.454702
MET1467	unknown	unknown	SRP002480	America	Healthy	0.032888	0.0317407	251910	1284	1636252	1511	230094	0.913398	114444	0.454305
MET1589	unknown	unknown	SRP002480	America	Healthy	0.00858413	0.0073841	58604	3	2280	676	47764	0.81503	26620	0.454235
MET0107	toenail	Tn	SRP002480	America	Healthy	0.605576	0.445775	4413612	2716	5463280	3844	3851962	0.872746	2003168	0.453861
MET0427	sebaceous	Al	SRP002480	America	Healthy	0.114725	0.106633	1055776	1522	5074393	9533	940754	0.891055	477523	0.452296
MET0227	moist	Tw	SRP002480	America	Healthy	1.53898	1.39001	13762440	2851	18790924	46217	13042088	0.947658	6222738	0.452154
MET0422	moist	Pc	SRP002480	America	Healthy	3.02001	2.88888	28602810	17358	11833986	653	27027430	0.944922	12897052	0.450902
MET0690	moist	Ac	SRP002480	America	Healthy	3.49842	3.38959	33560322	13028	11168383	818	26835104	0.799608	15131308	0.450869
MET0554	sebaceous	Fh	SRP002480	America	Healthy	4.96229	4.38684	43434016	365	208300	554	43239308	0.995517	19536852	0.449805
MET0105	moist	Ic	SRP002480	America	Healthy	0.991357	0.93667	9273964	12735	16033567	1424	8834754	0.952641	4157247	0.448271
MET1576	unknown	unknown	SRP002480	America	Healthy	0.257683	0.248733	1974072	646	385023	578	1958420	0.992071	883756	0.447682
MET0800	moist	Id	SRP002480	America	Healthy	11.238	10.3602	102576482	3225	1986073	590	99177468	0.966864	45789284	0.446392
MET0693	sebaceous	Al	SRP002480	America	Healthy	5.36585	4.60875	45631202	11498	18219290	2123	43536786	0.954101	20323381	0.445383
MET0589	sebaceous	Ba	SRP002480	America	Healthy	3.42265	3.13027	30992814	6736	6543031	956	30603846	0.98745	13799106	0.445236
MET1606	unknown	unknown	SRP002480	America	Healthy	2.71733	2.67306	21214792	83	46112	534	21077808	0.993543	9435148	0.444744
MET0610	sebaceous	Ra	SRP002480	America	Healthy	2.13548	1.93384	19146930	3664	5043602	2743	18631314	0.973071	8491053	0.443468
MET0046	sebaceous	Oc	SRP002480	America	Healthy	0.833525	0.645506	6391152	6874	8415148	1225	5990344	0.937287	2832639	0.443213
MET0445	sebaceous	Ea	SRP002480	America	Healthy	0.768996	0.731991	7247436	3418	11942245	26829	5002784	0.690283	3204103	0.442102
MET1361	unknown	unknown	SRP002480	America	Healthy	3.3065	3.26873	25942314	392	219090	545	25726420	0.991678	11455068	0.441559
MET0890	unknown	unknown	SRP002480	America	Healthy	4.71882	4.18756	33234572	9629	24346254	4599	30118556	0.906242	14623461	0.440008
MET0370	sebaceous	Al	SRP002480	America	Healthy	0.543695	0.4989	4939604	4800	8670899	16283	4069150	0.823781	2170983	0.439505
MET0761	sebaceous	Ch	SRP002480	America	Healthy	2.94469	2.71328	26864190	10943	11216738	992	25847926	0.96217	11784880	0.438684
MET0424	moist	Ac	SRP002480	America	Healthy	5.96472	5.51142	54568502	24803	17664426	678	52632598	0.964523	23936092	0.438643
MET1541	unknown	unknown	SRP002480	America	Healthy	0.266387	0.25969	2061028	2980	5246978	5214	1910136	0.926788	902528	0.437902
MET0126	sebaceous	Ra	SRP002480	America	Healthy	0.0125177	0.0102806	101788	32	30677	901	86490	0.849707	44571	0.437881
MET1348	unknown	unknown	SRP002480	America	Healthy	0.110717	0.10729	851506	3159	2441229	768	739614	0.868595	372432	0.43738
MET0798	moist	Ph	SRP002480	America	Healthy	3.67359	3.41909	33852364	7166	6319810	859	32007564	0.945505	14791484	0.436941
MET0723	sebaceous	Ch	SRP002480	America	Healthy	1.46213	1.41199	13980134	12380	18235818	1799	13006058	0.930324	6087072	0.435409
MET0054	moist	Ph	SRP002480	America	Healthy	1.06377	0.89968	8907718	12020	21349961	2416	8063876	0.905268	3876941	0.435234
MET0881	unknown	unknown	SRP002480	America	Healthy	5.05244	4.59406	36460796	4366	2726567	597	35868708	0.983761	15836100	0.434332
MET1305	unknown	unknown	SRP002480	America	Healthy	0.0774318	0.0752553	597264	138	92987	617	491562	0.823023	259272	0.434099
MET0635	sebaceous	Ea	SRP002480	America	Healthy	0.423606	0.407359	4033254	9436	13788400	1761	2870834	0.711791	1750500	0.434017
MET0774	moist	Tw	SRP002480	America	Healthy	4.20371	3.78455	37470838	7586	15270285	3487	34230386	0.913521	16229539	0.433125
MET0354	dry	Hp	SRP002480	America	Healthy	7.85668	7.3601	72872288	67401	96529216	1818	55592520	0.762876	31489003	0.432112
MET0649	sebaceous	Fh	SRP002480	America	Healthy	0.423339	0.410592	4065266	6353	9641407	1848	3407276	0.838143	1754910	0.431684
MET1537	unknown	unknown	SRP002480	America	Healthy	0.0210342	0.0195305	155004	665	849419	1583	139452	0.899667	66738	0.430557
MET0733	moist	Id	SRP002480	America	Healthy	3.72785	3.55385	35186616	5938	4036618	639	33455972	0.950815	15138692	0.43024
MET0336	toenail	Tn	SRP002480	America	Healthy	0.528709	0.497191	4922684	2089	1806605	878	4821514	0.979448	2117350	0.430121
MET0281	moist	Pc	SRP002480	America	Healthy	5.06918	4.75294	47058800	19822	12987766	626	45165338	0.959764	20205504	0.429367
MET0185	sebaceous	Al	SRP002480	America	Healthy	0.344961	0.328261	3250108	2057	10848439	34372	2268330	0.697924	1393964	0.428898
MET0546	moist	Tw	SRP002480	America	Healthy	2.08799	1.98885	19691614	1849	2990131	2674	18802630	0.954855	8439212	0.428569
MET0812	unknown	unknown	SRP002480	America	Healthy	0.0902316	0.0867889	859296	4960	5180716	1115	747752	0.870191	367700	0.427908
MET0762	sebaceous	Ra	SRP002480	America	Healthy	3.13671	2.93943	29103220	10332	18195425	2449	26831018	0.921926	12443472	0.427563
MET0801	toenail	Tn	SRP002480	America	Healthy	3.76587	3.38956	33560012	8805	11058902	1486	32365762	0.964414	14332008	0.427056
MET1359	unknown	unknown	SRP002480	America	Healthy	0.340372	0.33365	2648012	3451	2571538	725	2500292	0.944215	1125164	0.424909
MET1548	unknown	unknown	SRP002480	America	Healthy	0.354543	0.343924	2729554	804	496102	597	2695500	0.987524	1156912	0.423847
MET0056	toenail	Tn	SRP002480	America	Healthy	0.344833	0.291476	2885904	5486	11346731	4995	2320334	0.804023	1221034	0.423103
MET0082	moist	Ic	SRP002480	America	Healthy	0.336175	0.260666	2580848	8256	9277359	1195	1984842	0.769066	1090965	0.422716
MET0240	moist	Id	SRP002480	America	Healthy	7.18342	6.60959	65441436	57540	113090043	3474	54994320	0.840359	27587503	0.42156
MET0041	dry	Hp	SRP002480	America	Healthy	1.7474	1.38573	13720064	23801	30212042	1505	12313790	0.897502	5776532	0.421028
MET0263	sebaceous	Oc	SRP002480	America	Healthy	0.300026	0.280676	2778970	4378	9992734	4344	2482094	0.89317	1169984	0.421014
MET0210	moist	Tw	SRP002480	America	Healthy	4.84046	4.43045	43865806	8541	22480429	6259	35048026	0.798983	18343204	0.418166
MET0186	sebaceous	Ea	SRP002480	America	Healthy	0.347128	0.31915	3159898	2922	8868556	11420	1799482	0.569475	1319060	0.417438
MET0039	dry	Vf	SRP002480	America	Healthy	0.354033	0.283685	2808758	2938	4140880	2109	2583962	0.919966	1164963	0.414761
MET0297	sebaceous	Oc	SRP002480	America	Healthy	2.72786	2.54499	25197906	12774	23772753	2934	19767172	0.784477	10449719	0.414706
MET0034	moist	Ic	SRP002480	America	Healthy	0.0338899	0.0269058	266394	1312	1011699	743	237716	0.892347	110269	0.413932
MET0807	unknown	unknown	SRP002480	America	Healthy	0.0616577	0.0591335	585480	3194	2639397	820	513516	0.877085	241776	0.412953
MET0208	moist	Ac	SRP002480	America	Healthy	26.2332	23.915	236782144	1273169	1151193334	928	129542200	0.547094	97460215	0.411603
MET0225	moist	Ac	SRP002480	America	Healthy	4.03298	3.68654	36500416	47628	74917516	2159	32551626	0.891815	15010361	0.411238
MET0130	sebaceous	Oc	SRP002480	America	Healthy	0.104482	0.0942065	932738	3309	4239621	1567	730190	0.782846	382525	0.41011
MET0647	sebaceous	Ch	SRP002480	America	Healthy	0.990993	0.960099	9505930	10406	16819645	4248	7997354	0.841302	3884083	0.408596
MET0222	sebaceous	Ea	SRP002480	America	Healthy	0.694795	0.648964	6425388	10793	11296990	1056	5988616	0.932024	2588979	0.40293
MET0813	unknown	unknown	SRP002480	America	Healthy	0.0209716	0.0192355	190450	878	729635	808	158876	0.834214	75835	0.398189
MET0371	sebaceous	Mb	SRP002480	America	Healthy	1.08922	1.04859	10382116	17010	20461366	1347	9327364	0.898407	4128166	0.397623
MET0677	dry	Hp	SRP002480	America	Healthy	22.4673	21.6891	214743606	150952	133909527	835	129741992	0.604172	85374199	0.397563
MET0040	moist	Ac	SRP002480	America	Healthy	0.147941	0.115651	1145064	3664	3952132	1169	1010332	0.882337	454853	0.397229
MET0081	sebaceous	Mb	SRP002480	America	Healthy	0.0498538	0.0330819	327544	1289	1022170	775	252346	0.770419	129875	0.396512
MET0259	dry	Hp	SRP002480	America	Healthy	19.5537	16.805	166386484	147743	191758448	1523	143658642	0.863403	65954622	0.396394
MET1461	unknown	unknown	SRP002480	America	Healthy	0.0353649	0.0341848	271308	1267	1111266	829	237596	0.875743	107321	0.395569
MET0990	unknown	unknown	SRP002480	America	Healthy	2.84519	2.81422	22335088	313	176408	547	21759650	0.974236	8776271	0.392936
MET0617	sebaceous	Al	SRP002480	America	Healthy	2.02279	1.85477	18364046	10804	15902238	1890	17209612	0.937136	7195502	0.391826
MET0836	unknown	unknown	SRP002480	America	Healthy	2.15538	2.08369	20630570	1066	610338	554	19731076	0.9564	8041774	0.389799
MET0053	moist	Ic	SRP002480	America	Healthy	0.0305479	0.0234011	231694	558	404402	689	198054	0.854808	87852	0.379173
MET0786	moist	Id	SRP002480	America	Healthy	9.04896	8.54058	84560216	5667	4063542	644	74509164	0.881137	32023347	0.378705
MET0476	sebaceous	Ch	SRP002480	America	Healthy	0.845438	0.799466	7915504	9728	16851008	2812	6477768	0.818365	2981950	0.376723
MET1032	unknown	unknown	SRP002480	America	Healthy	0.0405471	0.0383738	304554	1829	1584401	887	291620	0.957531	114086	0.3746
MET0636	sebaceous	Al	SRP002480	America	Healthy	2.92133	2.42133	23973524	10593	21694874	8061	17744808	0.740184	8975663	0.374399
MET0730	sebaceous	Ea	SRP002480	America	Healthy	0.936049	0.874506	8658474	4361	5948694	1628	7621688	0.880258	3223023	0.372239
MET0707	moist	Pc	SRP002480	America	Healthy	6.05109	5.84059	57827670	2662	1546667	564	53913474	0.932313	21451159	0.37095
MET0394	moist	Tw	SRP002480	America	Healthy	8.64791	7.90646	67783356	11035	17489793	2101	62674012	0.924622	25084247	0.370065
MET1540	unknown	unknown	SRP002480	America	Healthy	0.2091	0.204624	1624000	1624	3592138	7602	1543012	0.950131	594976	0.366365
MET0030	moist	Na	SRP002480	America	Healthy	0.0677789	0.0457348	452820	1417	992116	666	415884	0.918431	165492	0.36547
MET1455	unknown	unknown	SRP002480	America	Healthy	0.163545	0.161291	1280088	2135	3428229	3315	1148888	0.897507	467765	0.365416
MET0201	unknown	unknown	SRP002480	America	Healthy	0.398808	0.379199	3754448	14473	12163149	818	2359546	0.628467	1359934	0.362219
MET1329	unknown	unknown	SRP002480	America	Healthy	1.76507	1.65876	13164754	5743	5115809	884	13015606	0.988671	4742182	0.360218
MET1529	unknown	unknown	SRP002480	America	Healthy	0.0149675	0.0138179	109666	517	396534	731	100220	0.913866	39485	0.360048
MET0274	sebaceous	Ea	SRP002480	America	Healthy	0.430655	0.407127	4030956	14943	21611884	1822	3161348	0.784268	1445265	0.358541
MET0286	dry	Vf	SRP002480	America	Healthy	2.51824	2.36256	23391656	29056	44741884	2286	20062822	0.857691	8342748	0.356655
MET0200	unknown	unknown	SRP002480	America	Healthy	8.3375	3.51479	34799924	12291	21370253	2812	30381614	0.873037	12382184	0.355811
MET1530	unknown	unknown	SRP002480	America	Healthy	0.0263166	0.0245156	194568	732	726242	1074	174046	0.894525	68711	0.353146
MET0369	sebaceous	Ea	SRP002480	America	Healthy	0.786776	0.757678	7501758	2438	11425295	15865	6130164	0.817164	2638627	0.351734
MET0456	sebaceous	Ba	SRP002480	America	Healthy	1.87252	1.69479	16780054	2707	4131873	7006	16505594	0.983644	5895626	0.351347
MET1447	unknown	unknown	SRP002480	America	Healthy	0.0124851	0.0115784	91892	265	243707	916	76108	0.828233	32204	0.350455
MET0243	dry	Vf	SRP002480	America	Healthy	3.07567	2.88899	28603888	22643	46994986	4270	21529788	0.752687	10019210	0.350274
MET0303	dry	Vf	SRP002480	America	Healthy	2.684	2.53769	25125634	16904	18717563	1194	19825266	0.789045	8671459	0.345124
MET0747	moist	Ac	SRP002480	America	Healthy	9.90153	9.47724	93834074	89	49162	536	90563394	0.965144	32377133	0.345047
MET1352	unknown	unknown	SRP002480	America	Healthy	0.048765	0.046495	369008	1417	1360580	1018	336132	0.910907	127281	0.344927
MET0158	moist	Tw	SRP002480	America	Healthy	2.6419	2.20702	21851710	4719	7671213	2442	18636808	0.852876	7505926	0.343494
MET1046	unknown	unknown	SRP002480	America	Healthy	0.343711	0.332265	2637022	6749	8723127	1631	2161058	0.819507	902758	0.34234
MET0408	sebaceous	Al	SRP002480	America	Healthy	0.0739762	0.0705273	698290	2207	4114428	3237	592480	0.848473	238400	0.341405
MET0100	sebaceous	Ea	SRP002480	America	Healthy	0.411987	0.256529	2539896	5488	8829542	2556	2097276	0.825733	866469	0.341143
MET0437	sebaceous	Ba	SRP002480	America	Healthy	1.25639	1.16853	11569614	967	2771003	5121	11404006	0.985686	3931393	0.339803
MET0301	toenail	Tn	SRP002480	America	Healthy	0.127277	0.118089	1169200	4319	5478249	1474	1024504	0.876244	396624	0.339227
MET0477	sebaceous	Ra	SRP002480	America	Healthy	1.2054	1.13436	11231262	10508	18250660	2899	9625024	0.856985	3807964	0.33905
MET0103	moist	Id	SRP002480	America	Healthy	2.09739	1.81089	17929574	44738	49118233	1186	13288182	0.741132	6056774	0.337809
MET0166	sebaceous	Ch	SRP002480	America	Healthy	0.0994224	0.0890971	882150	936	2842981	6918	714370	0.809806	297981	0.337789
MET0381	sebaceous	Ch	SRP002480	America	Healthy	0.280617	0.267707	2650566	2577	5663371	12696	2420320	0.913133	894073	0.337314
MET0787	moist	Tw	SRP002480	America	Healthy	3.23842	3.15022	31190278	236	136425	559	30115526	0.965542	10464269	0.335498
MET0809	unknown	unknown	SRP002480	America	Healthy	0.0448452	0.0416023	411904	898	643370	685	377524	0.916534	138157	0.335411
MET1446	unknown	unknown	SRP002480	America	Healthy	0.0136453	0.0127444	101146	280	244052	876	84776	0.838155	33723	0.333409
MET0446	sebaceous	Al	SRP002480	America	Healthy	0.361106	0.324554	3213410	3913	6178405	2626	2144496	0.667358	1070416	0.333109
MET0421	sebaceous	Fh	SRP002480	America	Healthy	0.171535	0.15871	1571386	6187	8997743	1548	1098466	0.699043	522763	0.332676
MET0157	sebaceous	Al	SRP002480	America	Healthy	0.456699	0.406642	4026154	11833	17109967	1663	2983044	0.740917	1338270	0.332394
MET0704	sebaceous	Ch	SRP002480	America	Healthy	1.71563	1.60928	15933426	12754	22011846	2591	14407342	0.904221	5273603	0.330977
MET0265	moist	Ph	SRP002480	America	Healthy	3.00992	2.68514	26585580	9198	8495346	820	25466190	0.957895	8795258	0.330828
MET0102	moist	Ac	SRP002480	America	Healthy	0.696036	0.594088	5882064	4837	6166818	1584	4859970	0.826235	1945479	0.330748
MET0668	sebaceous	Fh	SRP002480	America	Healthy	2.09161	1.94994	19306364	3369	3739727	1212	18928516	0.980429	6362767	0.329568
MET0278	moist	Id	SRP002480	America	Healthy	6.73823	6.33434	62716236	54782	75888739	1668	54640924	0.87124	20626448	0.328885
MET0028	moist	Pc	SRP002480	America	Healthy	0.558753	0.484653	4798542	6289	7972988	1344	3982078	0.829852	1573405	0.327892
MET1068	unknown	unknown	SRP002480	America	Healthy	0.588206	0.580043	4603518	9323	8480608	930	4359558	0.947006	1508834	0.327757
MET0363	sebaceous	Ra	SRP002480	America	Healthy	0.212998	0.203009	2009994	3773	5415870	2042	1809544	0.900273	655571	0.326156
MET0489	moist	Tw	SRP002480	America	Healthy	26.8442	19.974	197762332	12458	15699017	1468	190846228	0.965028	64280543	0.325039
MET0648	sebaceous	Ra	SRP002480	America	Healthy	2.787	2.67052	26440774	9220	33326933	12225	19633842	0.742559	8594061	0.325031
MET0350	sebaceous	Ea	SRP002480	America	Healthy	0.284184	0.267301	2646542	8202	13249646	1956	1791842	0.67705	859614	0.324806
MET1043	unknown	unknown	SRP002480	America	Healthy	0.0223862	0.0210717	167236	918	713192	755	156122	0.933543	53856	0.322036
MET1526	unknown	unknown	SRP002480	America	Healthy	0.0382483	0.0368631	292564	1497	1311934	838	246642	0.843036	94184	0.321926
MET0601	dry	Hp	SRP002480	America	Healthy	11.2109	10.1356	100352588	44758	42071409	951	92808682	0.924826	32228591	0.321154
MET0500	moist	Ac	SRP002480	America	Healthy	5.5472	5.28197	52296740	46934	45280920	980	46937092	0.897515	16746207	0.320215
MET0314	sebaceous	Oc	SRP002480	America	Healthy	4.34186	3.85142	38132846	12137	9917057	799	37103530	0.973007	12191334	0.319707
MET0269	dry	Vf	SRP002480	America	Healthy	2.67862	2.52432	24993288	28795	26831373	882	23096454	0.924106	7974190	0.319053
MET0459	sebaceous	Fh	SRP002480	America	Healthy	1.85575	1.81315	15511410	16316	25501953	2292	13260474	0.854885	4898801	0.315819
MET0108	moist	Pc	SRP002480	America	Healthy	0.38275	0.254923	2523992	3731	4719532	1581	1669226	0.661344	796556	0.315594
MET0542	sebaceous	Mb	SRP002480	America	Healthy	0.152506	0.146483	1450326	2360	3596052	3224	1198248	0.826192	457707	0.315589
MET0629	sebaceous	Ra	SRP002480	America	Healthy	2.54947	2.43914	24149872	11172	28630388	5032	18038760	0.746951	7619067	0.315491
MET0302	moist	Tw	SRP002480	America	Healthy	4.89693	4.54501	45000080	21844	32340751	1927	38667954	0.859286	14184246	0.315205
MET0131	moist	Ic	SRP002480	America	Healthy	4.2779	2.75974	27324110	8622	15822977	3729	18188844	0.66567	8605220	0.314931
MET0760	sebaceous	Ba	SRP002480	America	Healthy	3.94732	3.56941	35340686	10297	8848266	842	33996074	0.961953	11059607	0.312943
MET0407	sebaceous	Ea	SRP002480	America	Healthy	0.0378401	0.0361281	357704	1187	1676656	1773	249088	0.696352	111795	0.312535
MET0073	sebaceous	Ch	SRP002480	America	Healthy	0.0897389	0.0527117	521898	2432	2067646	865	427378	0.818892	163018	0.312356
MET0362	sebaceous	Ch	SRP002480	America	Healthy	0.538558	0.525014	4514222	6920	10185394	2107	4119046	0.91246	1408975	0.312119
MET0164	moist	Na	SRP002480	America	Healthy	0.0538667	0.0470755	466094	1914	2543658	1696	328322	0.704412	145334	0.311813
MET1531	unknown	unknown	SRP002480	America	Healthy	0.018171	0.0167005	132544	356	324212	932	116796	0.881187	41195	0.310802
MET0692	sebaceous	Ea	SRP002480	America	Healthy	4.06387	3.57454	35391512	8555	9783190	1275	32397698	0.915409	10988958	0.310497
MET0165	sebaceous	Ch	SRP002480	America	Healthy	0.494351	0.445912	4414972	6593	18222523	5215	3217692	0.728814	1367910	0.309834
MET0536	moist	Pc	SRP002480	America	Healthy	2.31134	2.12789	21068184	140	78765	543	20469504	0.971584	6505740	0.308795
MET0024	moist	Ic	SRP002480	America	Healthy	1.65786	1.38893	13751766	17295	29634329	2520	12132942	0.882282	4242696	0.30852
MET0333	dry	Hp	SRP002480	America	Healthy	13.4618	12.3651	122426862	84606	99841760	1324	101987894	0.833052	37746198	0.308316
MET0695	moist	Id	SRP002480	America	Healthy	0.704035	0.678589	6718702	2826	3499051	1579	6200390	0.922855	2062625	0.306998
MET0276	dry	Hp	SRP002480	America	Healthy	17.4967	15.5891	154347636	111936	136989806	1397	139740986	0.905365	47301508	0.306461
MET1571	unknown	unknown	SRP002480	America	Healthy	0.936845	0.89853	7131188	721	411894	558	7099264	0.995523	2181666	0.305933
MET1335	unknown	unknown	SRP002480	America	Healthy	0.837703	0.821696	6521400	107	59239	545	6446160	0.988463	1993344	0.305662
MET1557	unknown	unknown	SRP002480	America	Healthy	0.321152	0.311602	2473032	447	257977	561	2460908	0.995098	751075	0.303706
MET0383	sebaceous	Fh	SRP002480	America	Healthy	0.51217	0.499566	4946196	3870	13461376	5964	4001518	0.809009	1501930	0.303654
MET0390	sebaceous	Mb	SRP002480	America	Healthy	1.04816	1.01052	10005160	11110	14246456	1578	8989496	0.898486	3030472	0.302891
MET0843	unknown	unknown	SRP002480	America	Healthy	1.52074	1.46925	14547072	246	139837	553	14027082	0.964255	4388996	0.30171
MET0112	dry	Vf	SRP002480	America	Healthy	0.361804	0.346566	3431346	7351	7688199	983	3036930	0.885055	1030786	0.300403
MET0453	moist	Ph	SRP002480	America	Healthy	3.20912	3.07465	30442054	39915	50740151	1512	27287634	0.89638	9143352	0.300353
MET1486	unknown	unknown	SRP002480	America	Healthy	0.208062	0.203147	1612278	50	28962	569	1598926	0.991719	481083	0.298387
MET1473	unknown	unknown	SRP002480	America	Healthy	0.0344958	0.0330175	262044	826	811082	1021	227232	0.867152	78127	0.298145
MET0628	sebaceous	Ch	SRP002480	America	Healthy	0.594913	0.571943	5662806	10354	18479093	4005	4083434	0.721097	1687666	0.298026
MET0757	moist	Ph	SRP002480	America	Healthy	6.38856	5.93216	58734302	34679	39212862	1193	52787978	0.898759	17502323	0.297992
MET0620	dry	Hp	SRP002480	America	Healthy	7.56431	6.94998	68811670	32811	26869026	802	64673010	0.939855	20472784	0.297519
MET0025	moist	Tw	SRP002480	America	Healthy	1.79598	1.54006	15248082	3145	9628499	11558	12235982	0.80246	4503927	0.295377
MET0488	sebaceous	Oc	SRP002480	America	Healthy	2.43766	2.34689	23236534	24838	35925086	1762	19408962	0.835278	6848905	0.294747
MET0202	sebaceous	Gb	SRP002480	America	Healthy	2.20681	2.05673	20363684	11877	24531401	4209	12885428	0.632765	5973893	0.29336
MET1310	unknown	unknown	SRP002480	America	Healthy	0.0899927	0.0849018	673824	1224	2237764	2449	578114	0.85796	196929	0.292256
MET0352	sebaceous	Mb	SRP002480	America	Healthy	3.63672	3.23718	32051298	2965	3020572	1070	31876024	0.994531	9313930	0.290594
MET0734	dry	Hp	SRP002480	America	Healthy	1.22915	1.19094	11791482	10487	15353942	2220	9760816	0.827785	3425882	0.290539
MET1527	unknown	unknown	SRP002480	America	Healthy	0.0379366	0.0362167	287434	1166	1002572	801	249124	0.866717	83384	0.290098
MET1450	unknown	unknown	SRP002480	America	Healthy	0.056226	0.0548065	434972	1623	1247301	761	374206	0.860299	126149	0.290016
MET0725	sebaceous	Fh	SRP002480	America	Healthy	2.50878	2.3751	23515846	8973	19026566	4871	19478418	0.82831	6815086	0.289808
MET0055	moist	Tw	SRP002480	America	Healthy	1.97033	1.55048	15351336	2505	7557250	11970	12957332	0.844052	4429027	0.288511
MET1035	unknown	unknown	SRP002480	America	Healthy	0.164317	0.159253	1263910	1899	2959314	2488	1156624	0.915116	364637	0.288499
MET0199	sebaceous	Mb	SRP002480	America	Healthy	2.3009	2.19575	21740122	27066	54419924	4167	15113028	0.695168	6260556	0.287972
MET0076	sebaceous	Ra	SRP002480	America	Healthy	0.358192	0.316053	3129240	3681	7010310	2861	2948332	0.942188	899818	0.287552
MET0508	moist	Tw	SRP002480	America	Healthy	4.92671	4.41124	43675684	6880	6896358	985	41612950	0.952772	12557468	0.287516
MET1040	unknown	unknown	SRP002480	America	Healthy	0.0987447	0.0957597	759998	2239	2379641	1185	705536	0.928339	218504	0.287506
MET0681	moist	Ph	SRP002480	America	Healthy	3.31694	3.15469	31234580	26035	33727496	1482	26345956	0.843487	8979833	0.287497
MET1070	unknown	unknown	SRP002480	America	Healthy	0.0505812	0.0483112	383422	804	1180931	2165	345234	0.900402	110057	0.287039
MET0310	dry	Hp	SRP002480	America	Healthy	9.79151	9.31565	92234166	147245	228929780	2198	70767256	0.767256	26470119	0.286988
MET0364	sebaceous	Fh	SRP002480	America	Healthy	0.563101	0.546668	5412554	3680	13312171	8399	4314620	0.79715	1552412	0.286817
MET1572	unknown	unknown	SRP002480	America	Healthy	0.170595	0.166493	1321374	5513	5688071	1100	1275760	0.96548	377602	0.285765
MET0239	sebaceous	Ea	SRP002480	America	Healthy	1.1188	1.02805	10178720	12136	25065794	7788	6478588	0.636484	2901787	0.285084
MET0299	moist	Ph	SRP002480	America	Healthy	2.40106	2.25733	22349840	14830	22337737	2052	18072350	0.808612	6369739	0.285002
MET0722	sebaceous	Ba	SRP002480	America	Healthy	5.60792	4.89172	48432826	4746	4462522	971	48088052	0.992881	13773216	0.284378
MET0731	sebaceous	Al	SRP002480	America	Healthy	2.2238	1.58586	15701546	12251	19792568	2049	11987974	0.76349	4456021	0.283795
MET0353	moist	Id	SRP002480	America	Healthy	6.24725	5.86755	58094556	113615	198677458	2922	36027092	0.620146	16373428	0.281841
MET0106	moist	Ph	SRP002480	America	Healthy	0.498053	0.305783	3027554	6165	5726075	916	2474144	0.817209	852554	0.281598
MET0736	moist	Tw	SRP002480	America	Healthy	6.0509	5.63862	55827942	13212	30628681	4884	52591780	0.942033	15718629	0.281555
MET0327	moist	Ac	SRP002480	America	Healthy	4.32192	3.94138	39023554	132	80014	579	37765804	0.967769	10979670	0.28136
MET0487	dry	Hp	SRP002480	America	Healthy	12.874	11.8602	117427650	98826	162377070	2397	88089432	0.750159	32850809	0.279754
MET0218	toenail	Tn	SRP002480	America	Healthy	1.30224	1.21053	11985436	9054	17118077	5335	10222654	0.852923	3348965	0.27942
MET0295	moist	Id	SRP002480	America	Healthy	1.84151	1.76374	17462814	37650	42719043	1286	14619422	0.837174	4875274	0.27918
MET1042	unknown	unknown	SRP002480	America	Healthy	0.67729	0.647857	5141724	5973	8792171	1949	4545216	0.883987	1427554	0.277641
MET1282	unknown	unknown	SRP002480	America	Healthy	0.0820943	0.0788364	625686	1708	1761586	1126	567848	0.907561	173409	0.27715
MET0765	moist	Ic	SRP002480	America	Healthy	16.8716	14.7583	146121874	44907	54753516	1387	139200988	0.952636	40314238	0.275895
MET0291	sebaceous	Ea	SRP002480	America	Healthy	0.621481	0.584173	5783888	2178	11161374	90437	3085828	0.533521	1585923	0.274197
MET0611	sebaceous	Fh	SRP002480	America	Healthy	4.67795	4.35717	43140300	19934	16038338	788	41424772	0.960234	11790968	0.273317
MET0431	sebaceous	Oc	SRP002480	America	Healthy	0.599263	0.581434	5756774	11731	21544544	3324	4459042	0.774573	1572494	0.273155
MET1451	unknown	unknown	SRP002480	America	Healthy	0.0565942	0.0551736	437886	1133	798147	684	374280	0.854743	119400	0.272674
MET0412	sebaceous	Oc	SRP002480	America	Healthy	0.379763	0.368648	3649980	12979	19632979	1943	2627532	0.719876	994752	0.272536
MET0400	sebaceous	Ch	SRP002480	America	Healthy	0.0564285	0.0536304	530994	1974	1705119	883	360616	0.679134	144043	0.27127
MET0393	sebaceous	Oc	SRP002480	America	Healthy	9.96648	7.86242	77845782	14142	24312327	2978	73237326	0.9408	21048387	0.270386
MET0819	unknown	unknown	SRP002480	America	Healthy	0.0262028	0.024175	239356	27	23608	963	172464	0.720533	64578	0.269799
MET0724	sebaceous	Ra	SRP002480	America	Healthy	2.03808	1.87731	18587244	9901	18342031	4056	16696598	0.898283	4996490	0.268813
MET0715	dry	Hp	SRP002480	America	Healthy	18.241	16.9676	167996152	110387	129207211	1307	146467144	0.871848	44995734	0.267838
MET0316	moist	Ph	SRP002480	America	Healthy	3.87818	3.62959	35936556	57702	60718016	1044	20979700	0.583798	9623315	0.267786
MET1565	unknown	unknown	SRP002480	America	Healthy	0.0251158	0.02397	190238	670	467195	656	165200	0.868386	50941	0.267775
MET0183	moist	Na	SRP002480	America	Healthy	0.0114009	0.00772367	76472	18	18370	1042	60750	0.794408	20411	0.266908
MET0068	moist	Pc	SRP002480	America	Healthy	0.173487	0.1232	1219800	1854	1410769	741	960968	0.787808	324672	0.266168
MET0213	moist	Ic	SRP002480	America	Healthy	3.0976	2.91057	28817514	18721	34657622	3294	18671956	0.647938	7661698	0.265869
MET0293	dry	Hp	SRP002480	America	Healthy	9.77773	9.30731	92151626	60481	119829919	5246	74949398	0.813327	24487093	0.265726
MET1458	unknown	unknown	SRP002480	America	Healthy	0.191793	0.188363	1494946	5037	4120667	817	1386320	0.927338	397199	0.265695
MET1528	unknown	unknown	SRP002480	America	Healthy	0.00932854	0.00832885	66102	97	71767	706	60646	0.917461	17553	0.265544
MET0523	sebaceous	Mb	SRP002480	America	Healthy	0.447477	0.431339	4270688	7830	7458430	951	3800524	0.889909	1131994	0.265061
MET0418	sebaceous	Ba	SRP002480	America	Healthy	1.19117	1.15081	11394172	25150	34738928	1710	8859286	0.777528	3011202	0.264276
MET0139	dry	Hp	SRP002480	America	Healthy	2.39088	2.15098	21296874	41183	39059159	943	16601854	0.779544	5609243	0.263383
MET0241	dry	Hp	SRP002480	America	Healthy	4.55076	4.28016	42377776	58538	103460851	2909	35639998	0.841007	11155981	0.263251
MET0616	sebaceous	Ea	SRP002480	America	Healthy	0.483328	0.461234	4566678	8351	9128408	1132	4201858	0.920113	1201794	0.263166
MET0211	sebaceous	Ra	SRP002480	America	Healthy	1.64633	1.50212	14872484	7187	24198006	7669	12137450	0.816101	3906508	0.262667
MET0402	sebaceous	Fh	SRP002480	America	Healthy	0.220479	0.205104	2030730	2968	11099205	10891	1165278	0.573822	532795	0.262366
MET0035	moist	Tw	SRP002480	America	Healthy	0.0178378	0.0127339	126078	18	13233	709	111644	0.885515	33074	0.26233
MET0270	moist	Ac	SRP002480	America	Healthy	5.37229	5.05546	50054066	55464	77748160	1750	42334934	0.845784	13070813	0.261134
MET0190	dry	Hp	SRP002480	America	Healthy	1.7731	1.70705	16901468	30529	41848605	1620	10828898	0.640708	4390244	0.259755
MET0814	unknown	unknown	SRP002480	America	Healthy	0.0430961	0.0401103	397132	1152	971030	818	341824	0.860731	103030	0.259435
MET1054	unknown	unknown	SRP002480	America	Healthy	0.66276	0.6429	5102378	25005	30123488	1360	3728164	0.730672	1322786	0.259249
MET0032	sebaceous	Ea	SRP002480	America	Healthy	0.625293	0.529755	5245096	12148	19898110	2001	3301376	0.629421	1353804	0.258109
MET1063	unknown	unknown	SRP002480	America	Healthy	0.0928938	0.090186	715762	2490	2124423	822	630766	0.881251	184042	0.257127
MET1463	unknown	unknown	SRP002480	America	Healthy	0.359847	0.352428	2797044	7779	7880228	1048	2587216	0.924982	718307	0.256809
MET0706	sebaceous	Fh	SRP002480	America	Healthy	1.71096	1.62957	16134402	8333	19040965	5664	13054040	0.809081	4139625	0.256571
MET0784	sebaceous	Mb	SRP002480	America	Healthy	6.96763	6.02237	59627440	9737	7462079	753	58849552	0.986954	15288033	0.256393
MET1061	unknown	unknown	SRP002480	America	Healthy	0.461145	0.454678	3608556	15331	14076963	945	3178564	0.880841	922980	0.255775
MET1289	unknown	unknown	SRP002480	America	Healthy	0.435285	0.421156	3342504	15766	16265018	1059	2878794	0.861269	851181	0.254654
MET0188	dry	Vf	SRP002480	America	Healthy	3.21855	3.07612	30456594	44127	59382187	1582	26122188	0.857686	7744539	0.254281
MET0088	moist	Pc	SRP002480	America	Healthy	0.0896914	0.0626287	620086	111	71741	610	496060	0.799986	156400	0.252223
MET0535	sebaceous	Fh	SRP002480	America	Healthy	0.0910731	0.0867537	858948	1596	1229836	764	670650	0.780781	214741	0.250005
MET0465	sebaceous	Al	SRP002480	America	Healthy	0.196005	0.176572	1748242	818	3199997	43032	808984	0.462741	435481	0.249097
MET0332	moist	Id	SRP002480	America	Healthy	5.18584	4.98799	49386014	76218	97514471	1500	38926814	0.788215	12099839	0.245005
MET1469	unknown	unknown	SRP002480	America	Healthy	0.0245753	0.0235222	186684	130	88847	640	147982	0.792687	45538	0.243931
MET0464	sebaceous	Ea	SRP002480	America	Healthy	0.385084	0.363757	3601550	5344	6458655	1197	2961090	0.822171	875922	0.243207
MET0544	dry	Hp	SRP002480	America	Healthy	0.40801	0.397342	3934084	7912	6799787	835	3071506	0.780742	953590	0.242392
MET0419	sebaceous	Ch	SRP002480	America	Healthy	0.0258558	0.0235235	232906	171	108566	601	170568	0.732347	55498	0.238285
MET0823	unknown	unknown	SRP002480	America	Healthy	0.0540667	0.0514581	509486	146	106537	659	379630	0.745124	119938	0.23541
MET1448	unknown	unknown	SRP002480	America	Healthy	0.00910652	0.00822478	65276	33	23385	698	51096	0.782769	15142	0.231969
MET1583	unknown	unknown	SRP002480	America	Healthy	0.0492645	0.0472717	375172	736	511618	670	300854	0.80191	86866	0.231536
MET0184	sebaceous	Ch	SRP002480	America	Healthy	0.487966	0.464886	4602832	8419	18926330	8498	2487702	0.540472	1056179	0.229463
MET0835	unknown	unknown	SRP002480	America	Healthy	0.132719	0.127787	1265216	1446	2331294	2107	944936	0.746857	289043	0.228453
MET0988	unknown	unknown	SRP002480	America	Healthy	3.35454	3.32508	26389496	3884	2385251	590	23982694	0.908797	5962120	0.225928
MET0509	toenail	Tn	SRP002480	America	Healthy	2.69644	2.51349	24886004	9828	15091431	2159	23850728	0.958399	5609329	0.225401
MET0340	unknown	unknown	SRP002480	America	Healthy	0.893445	0.857057	8485708	21388	28293102	1545	5926862	0.698452	1898766	0.22376
MET0132	moist	Ic	SRP002480	America	Healthy	9.45836	5.26358	52114700	10825	15565633	1819	34544188	0.662849	11625447	0.223074
MET0159	moist	Na	SRP002480	America	Healthy	0.0240269	0.0190021	188140	91	99551	1075	121204	0.644222	40696	0.216307
MET0195	sebaceous	Ba	SRP002480	America	Healthy	1.03164	0.989196	9794016	19240	38969246	3735	6791616	0.693445	2092288	0.213629
MET0659	sebaceous	Oc	SRP002480	America	Healthy	1.80503	1.74293	17256722	6973	38757387	41936	10730344	0.621807	3677651	0.213114
MET0719	moist	Ph	SRP002480	America	Healthy	3.64107	3.34587	33127474	9217	11461262	1523	32064584	0.967915	6489415	0.195892
MET0197	sebaceous	Oc	SRP002480	America	Healthy	2.04238	1.96162	19421986	11495	31989837	27823	12203436	0.628331	3789222	0.1951
MET0141	sebaceous	Mb	SRP002480	America	Healthy	0.762895	0.659095	6525690	11950	13080762	1203	5127780	0.785784	1248299	0.19129
MET0051	sebaceous	Ra	SRP002480	America	Healthy	0.0424073	0.0314742	311626	541	366430	648	266646	0.85566	59039	0.189455
MET0829	unknown	unknown	SRP002480	America	Healthy	0.184686	0.178047	1762844	1732	1538411	897	1091508	0.619174	321535	0.182396
MET1477	unknown	unknown	SRP002480	America	Healthy	0.244654	0.238676	1894256	3797	5592313	1996	1780790	0.9401	342166	0.180633
MET0818	unknown	unknown	SRP002480	America	Healthy	0.0361303	0.0338804	335450	22	17692	722	218744	0.652091	58619	0.174747
MET0249	sebaceous	Oc	SRP002480	America	Healthy	2.47095	2.2729	22503914	11396	37109030	28411	14895968	0.661928	3901640	0.173376
MET0144	sebaceous	Oc	SRP002480	America	Healthy	0.867306	0.752093	7446466	4655	3987952	850	5601150	0.752189	1282941	0.172289
MET0087	sebaceous	Ba	SRP002480	America	Healthy	0.0786277	0.0555625	550124	829	619592	714	326386	0.593295	94733	0.172203
MET0376	toenail	Tn	SRP002480	America	Healthy	1.9219	1.77767	17600706	9774	36389609	14451	12611834	0.716553	2975437	0.169052
MET0845	unknown	unknown	SRP002480	America	Healthy	0.447251	0.423596	4194024	8880	10438817	1326	2610872	0.622522	648947	0.154731
MET0198	sebaceous	Gb	SRP002480	America	Healthy	0.945287	0.900363	8914486	12170	21377155	4793	3903098	0.437838	839545	0.0941776
MET0187	sebaceous	Ra	SRP002480	America	Healthy	0.247812	0.233371	2310600	1955	9949990	77675	1688218	0.730641	205536	0.0889535
MET0832	unknown	unknown	SRP002480	America	Healthy	0.918879	0.896235	8873614	10805	12388971	1211	4598180	0.518186	662822	0.0746958
1111525849664457	sebaceous	Ck	Present study	China	Healthy	57.3322	13.35	88999876	101602	120291338	1271	88561714	0.995077	80294353	0.902185
1111525849670115	sebaceous	Ck	Present study	China	Healthy	91.9541	31.3736	209157434	144996	124621543	800	192485192	0.920289	180475192	0.862868
1111525849649875	sebaceous	Ck	Present study	China	Healthy	84.2708	11.5372	76914653	133350	171828130	1542	68150052	0.886048	62241417	0.809227
1111525849739575	sebaceous	Ck	Present study	China	Healthy	21.7593	6.20104	41340262	47250	30540051	583	35890676	0.868177	33121645	0.801196
1111525849669935	sebaceous	Ck	Present study	China	Healthy	87.746	24.6132	164088106	902722	616036742	630	150290708	0.915915	130294182	0.79405
1111525849771614	sebaceous	Ck	Present study	China	Healthy	71.3648	16.3435	108956712	257886	189354027	631	104494396	0.959045	86271341	0.791795
1111525849860804	sebaceous	Ck	Present study	China	Healthy	28.3398	14.6731	97820544	90808	93600337	996	89736322	0.917357	73541052	0.751796
1111525849736655	sebaceous	Ck	Present study	China	Healthy	63.4893	24.1872	161247852	267739	229160594	718	147667932	0.915782	120374493	0.746518
1111525849480070	sebaceous	Ck	Present study	China	Healthy	71.9547	15.7473	104981798	108998	86728528	676	98018030	0.933667	78017240	0.74315
1111525849861015	sebaceous	Ck	Present study	China	Healthy	79.3886	25.7122	171414374	940894	662390815	633	146932096	0.857175	127082300	0.741375
1111525849480093	sebaceous	Ck	Present study	China	Healthy	75.9528	30.6915	204609928	507466	448696480	745	182607758	0.892468	150997308	0.737976
1111525849755361	sebaceous	Ck	Present study	China	Healthy	105.887	35.8246	238829083	922540	651496704	642	210628900	0.881923	176062695	0.737191
1111525849858229	sebaceous	Ck	Present study	China	Healthy	58.8208	26.4382	176254338	188217	208870357	1197	157269432	0.892287	129467832	0.734551
1111525849860314	sebaceous	Ck	Present study	China	Healthy	73.0011	38.2389	254925968	158084	190765712	1371	223863458	0.878151	187219095	0.734406
1111525849480358	sebaceous	Ck	Present study	China	Healthy	94.2806	30.8516	212450728	678744	493063124	626	191735432	0.902494	155245896	0.730738
1111525849481455	sebaceous	Ck	Present study	China	Healthy	29.8061	6.15029	41001918	58480	39993830	609	35089640	0.855805	29845656	0.727909
1111525849649755	sebaceous	Ck	Present study	China	Healthy	69.8368	28.181	187873110	362624	378279295	1119	168195926	0.895263	136721931	0.727735
1111525849662680	sebaceous	Ck	Present study	China	Healthy	61.1245	18.8753	125835248	466013	306463289	591	114632816	0.910975	91530800	0.727386
1111525849645106	sebaceous	Ck	Present study	China	Healthy	56.8709	24.4803	163202130	318043	242595558	653	142059360	0.87045	118291341	0.724815
1111525849853851	sebaceous	Ck	Present study	China	Healthy	69.3595	15.0967	115197360	435865	291684404	610	110221716	0.956808	83473270	0.724611
1111525849742771	sebaceous	Ck	Present study	China	Healthy	21.594	6.41083	42738892	68359	51662379	645	36004976	0.842441	30752716	0.719549
1111525849639130	sebaceous	Ck	Present study	China	Healthy	54.6592	18.3923	122615346	284645	207734767	631	103434284	0.843567	88005069	0.717733
1111525849771950	sebaceous	Ck	Present study	China	Healthy	53.7574	28.5086	190057180	269974	229719884	726	179303320	0.943418	134420937	0.707266
1111525849669352	sebaceous	Ck	Present study	China	Healthy	143.624	52.7577	351717912	536081	408680838	651	315927618	0.898241	248408871	0.706273
DSKIN0044-1	sebaceous	Ck	Present study	China	Healthy	103.305	1.97729	13181934	8799	14935679	6455	10614370	0.805221	9304485	0.705851
1111525849670834	sebaceous	Ck	Present study	China	Healthy	67.4889	18.7825	125216382	363811	233816587	589	110085476	0.879162	88373912	0.70577
1111525849737518	sebaceous	Ck	Present study	China	Healthy	87.774	13.4666	89777452	96796	117651470	1373	85046082	0.947299	62881237	0.700412
1111525849475512	sebaceous	Ck	Present study	China	Healthy	66.1976	14.0486	93657288	379181	255438093	618	75163166	0.802534	65493420	0.699288
1111525849479196	sebaceous	Ck	Present study	China	Healthy	125.414	20.8324	138882626	509694	410522943	673	120138560	0.865037	96988076	0.698346
1111525849670572	sebaceous	Ck	Present study	China	Healthy	73.0456	26.348	175653000	198044	183617201	836	164738342	0.937862	122568836	0.69779
1111525849737189	sebaceous	Ck	Present study	China	Healthy	73.4791	23.4122	156081214	174730	161745340	835	139558842	0.894142	108596920	0.695772
1111525849852309	sebaceous	Ck	Present study	China	Healthy	76.2705	26.6766	177843738	571579	472818126	696	147326458	0.828404	123671520	0.695394
1111525849853730	sebaceous	Ck	Present study	China	Healthy	55.4836	35.9208	239472268	241483	189089485	733	219177372	0.915252	166370733	0.694739
1111525849478864	sebaceous	Ck	Present study	China	Healthy	84.9641	21.2024	141349242	996389	789067220	745	121163868	0.857195	97600941	0.690495
1111525849662927	sebaceous	Ck	Present study	China	Healthy	55.5923	5.67082	54198700	60319	65501897	1133	48729504	0.89909	37332608	0.68881
1111525849860741	sebaceous	Ck	Present study	China	Healthy	33.374	6.56815	43787672	55496	45989566	697	36898238	0.842663	30093135	0.687251
1111525849736710	sebaceous	Ck	Present study	China	Healthy	39.1187	12.294	81960080	116829	90524920	631	71716260	0.875015	56297784	0.686893
1111525849753914	sebaceous	Ck	Present study	China	Healthy	72.2674	26.1338	174225456	454400	396356359	740	144966934	0.832065	119624325	0.686606
1111525849638977	sebaceous	Ck	Present study	China	Healthy	72.3621	25.1666	167777108	316884	300040020	908	150561138	0.897388	115013394	0.685513
1111525849857134	sebaceous	Ck	Present study	China	Healthy	88.5573	37.8247	252164494	124768	140516164	1217	230257334	0.913124	172586568	0.684421
1111525849736908	sebaceous	Ck	Present study	China	Healthy	45.868	15.8216	105477352	247035	251782772	923	85500862	0.810609	72133196	0.683874
1111525849736160	sebaceous	Ck	Present study	China	Healthy	35.1263	10.4523	105110882	178185	158851222	852	96052598	0.913822	71767980	0.682784
1111525849479399	sebaceous	Ck	Present study	China	Healthy	33.3099	6.83936	45595704	76791	73087015	821	36812460	0.807367	31110240	0.682306
1111525849758568	sebaceous	Ck	Present study	China	Healthy	151.665	57.2275	381516362	442724	348565173	697	359120646	0.941298	259830320	0.681046
1111525849663443	sebaceous	Ck	Present study	China	Healthy	21.9673	6.30277	42018460	57866	40299712	610	35059552	0.834385	28577200	0.680111
1111525849483863	sebaceous	Ck	Present study	China	Healthy	98.3485	41.446	276306716	634380	529730588	712	238881450	0.864552	187893284	0.680017
1111525849667825	sebaceous	Ck	Present study	China	Healthy	63.3677	19.4302	129534974	139285	129726640	865	117233422	0.905033	87329640	0.674178
1111525849638589	sebaceous	Ck	Present study	China	Healthy	26.9106	9.5791	63860682	72502	56689603	625	56772436	0.889005	42980256	0.673032
1111525849857187	sebaceous	Ck	Present study	China	Healthy	21.3331	6.12775	40851658	50553	35294840	618	34695794	0.849312	27471285	0.672464
1111525849748616	sebaceous	Ck	Present study	China	Healthy	85.7849	35.2878	235252230	683709	563824112	703	196760996	0.836383	157830300	0.670898
1111525849660463	sebaceous	Ck	Present study	China	Healthy	47.9526	13.6572	91048056	268038	201364417	641	75676842	0.831175	60986550	0.669828
1111525849743011	sebaceous	Ck	Present study	China	Healthy	120.379	47.366	315773086	488089	470273749	925	291523770	0.923207	211507647	0.669809
1111525849668784	sebaceous	Ck	Present study	China	Healthy	67.9451	22.8881	152588818	427916	332957897	653	136305292	0.893285	102026796	0.668639
1111525849767265	sebaceous	Ck	Present study	China	Healthy	62.2661	27.3153	182102296	241349	224737298	905	170967802	0.938856	121707740	0.668348
1111525849478105	sebaceous	Ck	Present study	China	Healthy	57.4141	12.9104	86069400	313255	260516520	692	69491034	0.807384	57294024	0.665672
1111525849481488	sebaceous	Ck	Present study	China	Healthy	53.0759	17.1662	114441170	311023	242035870	656	96257694	0.841111	76016295	0.664239
DP1807004372	sebaceous	Fh	CNP0000635	China	Healthy	16.1632	6.53984	70806568	37435	42888042	1095	53091698	0.749813	47013174	0.663966
1111525849663614	sebaceous	Ck	Present study	China	Healthy	106.938	67.1459	447639310	674547	794036895	1382	401914716	0.897854	295363851	0.659826
1111525849663683	sebaceous	Ck	Present study	China	Healthy	95.8006	33.1075	220716828	952765	665493294	615	200791082	0.909723	145555980	0.659469
1111525849475830	sebaceous	Ck	Present study	China	Healthy	89.7702	29.7068	198045034	1112416	821836833	686	161234640	0.814131	130561080	0.659249
1111525849663039	sebaceous	Ck	Present study	China	Healthy	51.152	19.5418	130278556	283096	280605622	992	118756574	0.911559	85770432	0.658362
1111525849479108	sebaceous	Ck	Present study	China	Healthy	67.2743	18.7947	125298236	590332	385536818	616	103659612	0.827303	82477755	0.658252
1111525849479042	sebaceous	Ck	Present study	China	Healthy	64.7855	21.0418	140278668	723947	530214407	647	115716826	0.824907	92248540	0.657609
1111525849858375	sebaceous	Ck	Present study	China	Healthy	33.3475	8.98228	59881860	92055	78478801	721	50032784	0.835525	39378636	0.657605
1111525849771679	sebaceous	Ck	Present study	China	Healthy	60.7893	21.7778	145185140	353839	274450680	657	121890340	0.839551	95339943	0.656678
1111525849663740	sebaceous	Ck	Present study	China	Healthy	101.118	25.3291	168860972	1204036	847244710	662	138685878	0.821302	110624400	0.655121
1111525849668648	sebaceous	Ck	Present study	China	Healthy	82.0266	26.0795	173863222	368439	251673819	604	130632296	0.751351	113862030	0.654894
1111525849863687	sebaceous	Ck	Present study	China	Healthy	95.6469	29.0739	193825830	638232	460443497	649	158521244	0.817854	126835611	0.654379
1111525849645037	sebaceous	Ck	Present study	China	Healthy	79.6033	20.302	135346942	627554	425226927	621	113263932	0.836841	88538380	0.654159
1111525849480213	sebaceous	Ck	Present study	China	Healthy	98.6578	31.9149	212765788	926870	671161269	643	186305704	0.875638	139172788	0.654113
1111525849858640	sebaceous	Ck	Present study	China	Healthy	61.4165	16.6139	146016676	217715	281904170	1508	134364214	0.920198	95279844	0.652527
1111525849853748	sebaceous	Ck	Present study	China	Healthy	64.9285	24.6807	164538246	173360	150409520	801	143292358	0.870876	107104905	0.650942
1111525849862568	sebaceous	Ck	Present study	China	Healthy	67.6893	49.0242	326828120	416664	510528524	1427	288714092	0.883382	212578088	0.650428
1111525849650090	sebaceous	Ck	Present study	China	Healthy	59.5139	13.8206	92137168	418210	303160310	649	75714678	0.82176	59891040	0.65002
1111525849663969	sebaceous	Ck	Present study	China	Healthy	77.905	23.23	154866746	554671	384561498	612	136103490	0.878843	100664073	0.650004
1111525849863823	sebaceous	Ck	Present study	China	Healthy	55.7893	24.2327	161551588	373324	368829713	919	129537560	0.801834	104749056	0.648394
DP1807004346	sebaceous	Ck	CNP0000635	China	Healthy	19.3387	4.38822	48948942	46740	40801254	856	39183396	0.800495	31641888	0.646426
1111525849478566	sebaceous	Ck	Present study	China	Healthy	56.9976	27.2231	181487320	200757	210879444	1076	162545194	0.895628	117137172	0.645429
1111525849478674	sebaceous	Ck	Present study	China	Healthy	52.0809	30.1987	201324458	192526	292113498	2251	177306556	0.880701	129912156	0.645287
1111525849644833	sebaceous	Ck	Present study	China	Healthy	43.4045	28.4704	189802808	157778	173153852	1118	175246796	0.92331	122442192	0.645102
1111525849766067	sebaceous	Ck	Present study	China	Healthy	113.969	29.1082	194054378	536092	373215119	619	175016044	0.901892	125157993	0.644964
1111525849644631	sebaceous	Ck	Present study	China	Healthy	34.2304	18.5731	123820878	81271	90324118	1166	115624354	0.933803	79835868	0.644769
DP1807004402	sebaceous	AI	CNP0000635	China	Healthy	15.6946	4.72576	51125358	106326	88814496	739	36073932	0.705598	32956806	0.644627
1111525849770636	sebaceous	Ck	Present study	China	Healthy	44.2787	12.1254	80835690	195343	130534450	600	69063396	0.854368	52088139	0.644371
DSKIN0041-1	sebaceous	Ck	Present study	China	Healthy	75.4021	31.0881	207254010	568960	490664404	751	168739408	0.814167	133447269	0.643883
1111525849743756	sebaceous	Ck	Present study	China	Healthy	51.281	18.7385	124923170	207820	167088204	653	111331198	0.891197	80282547	0.642655
1111525849737037	sebaceous	Ck	Present study	China	Healthy	41.4653	25.7802	171867792	322727	316687009	944	156664082	0.911538	110319800	0.641888
1111525849743258	sebaceous	Ck	Present study	China	Healthy	52.0906	34.0368	226911824	197025	242935902	1451	201940258	0.88995	145496790	0.641204
1111525849664761	sebaceous	Ck	Present study	China	Healthy	49.6696	16.898	112653478	295322	215939600	614	102797336	0.912509	72019152	0.639298
1111525849857917	sebaceous	Ck	Present study	China	Healthy	139.212	34.1684	227789534	370524	271968649	635	196863518	0.864234	145258191	0.637686
1111525849638837	sebaceous	Ck	Present study	China	Healthy	64.904	14.7041	98027628	353854	224563141	590	85818680	0.875454	62433558	0.636898
DT2007044654-1	sebaceous	Ck	Present study	China	Healthy	156.86	14.4017	96011584	69294	47927774	626	69470094	0.72356	61081272	0.636186
DP1808006884	sebaceous	Fh	CNP0000635	China	Healthy	12.6027	8.87031	96263916	35631	31513733	834	84878708	0.881729	61241400	0.636182
DSKIN0031-1	sebaceous	Ck	Present study	China	Healthy	82.4073	4.10512	27367472	32840	55973588	3221	22458634	0.820632	17405520	0.635993
1111525849766006	sebaceous	Ck	Present study	China	Healthy	64.3556	18.3283	122188882	375050	252319313	597	106647904	0.872812	77708758	0.635972
1111525849668387	sebaceous	Ck	Present study	China	Healthy	82.9645	29.496	196639808	828202	571064151	614	180587838	0.918369	125013780	0.63575
1111525849736894	sebaceous	Ck	Present study	China	Healthy	84.7423	23.6597	200041340	886039	737372483	714	164169902	0.82068	127075032	0.635244
1111525849480988	sebaceous	Ck	Present study	China	Healthy	57.0696	22.0909	147272888	195594	257176112	1754	127588756	0.866342	93325264	0.633689
1111525849668850	sebaceous	Ck	Present study	China	Healthy	52.549	26.6567	177711354	121394	123503060	997	165935674	0.933737	112600023	0.633612
1111525849852226	sebaceous	Ck	Present study	China	Healthy	75.3402	23.8799	159199174	544107	425256357	653	140153112	0.880363	100788600	0.633098
DSKIN0046-1	sebaceous	Ck	Present study	China	Healthy	112.201	1.88357	12557138	60786	73475712	1271	11617452	0.925167	7940076	0.632316
1111525849668516	sebaceous	Ck	Present study	China	Healthy	69.2137	19.5985	130656894	132708	135473253	1050	121057440	0.926529	82524960	0.631616
1111525849670478	sebaceous	Ck	Present study	China	Healthy	57.1212	15.3133	102088334	341329	234671986	615	84601772	0.828711	64449258	0.631309
DT2007045306-1	sebaceous	Ck	Present study	China	Healthy	163.899	32.1641	214427020	1596975	1295419966	804	190651634	0.889121	135252032	0.63076
DP1808006809	sebaceous	Fh	CNP0000635	China	Healthy	11.9562	7.84214	84970234	36184	28482029	692	74848772	0.880882	53533611	0.630028
1111525849736738	sebaceous	Ck	Present study	China	Healthy	23.9924	9.00204	60013614	93210	85024629	838	52494650	0.874712	37807683	0.629985
1111525849861911	sebaceous	Ck	Present study	China	Healthy	46.2765	11.2166	74777658	296660	209755816	632	59403208	0.794398	47041434	0.629084
1111525849768216	sebaceous	Ck	Present study	China	Healthy	102.565	24.642	164280070	1013042	745945873	662	138646316	0.843963	103251636	0.62851
1111525849737302	sebaceous	Ck	Present study	China	Healthy	66.9142	26.7808	271955014	29163	20207411	624	269599426	0.991338	170830143	0.628156
1111525849737158	sebaceous	Ck	Present study	China	Healthy	74.3956	32.3979	215985922	241282	285753501	1315	191551684	0.886871	135660063	0.628097
1111525849859956	sebaceous	Ck	Present study	China	Healthy	59.2123	19.5044	130029484	461776	341953303	631	116183518	0.893517	81640206	0.627859
1111525849644800	sebaceous	Ck	Present study	China	Healthy	30.5536	7.46442	49762798	102959	70320220	607	40201282	0.807858	31216901	0.627314
DT2007044650-1	sebaceous	Ck	Present study	China	Healthy	121.309	9.89006	65933754	70299	57333288	680	55330818	0.839188	41349678	0.62714
1111525849475974	sebaceous	Ck	Present study	China	Healthy	57.5368	19.0898	127265424	422955	293058153	634	104228106	0.818982	79749858	0.626642
1111525849737205	sebaceous	Ck	Present study	China	Healthy	56.2743	18.5105	123403210	272796	235972159	742	109280554	0.885557	77265492	0.626122
1111525849481321	sebaceous	Ck	Present study	China	Healthy	104.838	55.7332	371554614	105817	80478869	687	362126516	0.974625	232377000	0.625418
1111525849479086	sebaceous	Ck	Present study	China	Healthy	44.492	11.3803	75868834	83113	80319110	975	65145256	0.858656	47388230	0.624607
1111525849770701	sebaceous	Ck	Present study	China	Healthy	41.8618	20.1161	134107484	121082	103085361	788	120966088	0.902008	83763230	0.624598
1111525849767487	sebaceous	Ck	Present study	China	Healthy	55.3743	20.8328	138885666	190825	154690897	658	122199408	0.879856	86742408	0.62456
1111525849479586	sebaceous	Ck	Present study	China	Healthy	107.975	28.8761	192507494	248454	173605091	605	174890060	0.908484	120174504	0.624259
1111525849638922	sebaceous	Ck	Present study	China	Healthy	76.7981	23.9028	159351976	971277	678538112	659	136399166	0.855962	99455562	0.624125
1111525849758776	sebaceous	Ck	Present study	China	Healthy	39.4581	16.33	108866440	173710	271336057	2831	91073200	0.836559	67734846	0.622183
1111525849669230	sebaceous	Ck	Present study	China	Healthy	47.8539	18.4964	123309302	247319	204268829	721	107442194	0.871323	76682016	0.621867
1111525849479353	sebaceous	Ck	Present study	China	Healthy	17.2351	12.241	81606372	17552	26165261	2348	76810908	0.941237	50722277	0.621548
1111525849853811	sebaceous	Ck	Present study	China	Healthy	87.8469	29.2853	195235444	1153738	883065738	683	157733492	0.807914	121229820	0.620942
1111525849644871	sebaceous	Ck	Present study	China	Healthy	110.596	21.5006	143337038	113929	107507046	880	127853306	0.891977	88998108	0.620901
1111525849737484	sebaceous	Ck	Present study	China	Healthy	61.5262	19.206	128040276	389251	356176932	756	122002164	0.952842	79267548	0.619083
DSKIN0149-1	sebaceous	Ck	Present study	China	Healthy	54.8505	7.10718	47381168	53289	51943655	774	37394332	0.789224	29329680	0.619016
DT2007045294-1	sebaceous	Ck	Present study	China	Healthy	116.22	7.98152	53210150	13910	12719203	796	50198832	0.943407	32841240	0.617199
1111525849758379	sebaceous	Ck	Present study	China	Healthy	82.4081	47.6458	317638902	334300	342077088	1014	285707686	0.899473	195976644	0.616979
1111525849854152	sebaceous	Ck	Present study	China	Healthy	32.531	20.0755	133836676	184126	254862172	1933	122744892	0.917124	82470761	0.616204
DP1807004300	sebaceous	AI	CNP0000635	China	Healthy	15.8114	7.09684	77125424	66458	65030070	878	62229344	0.806859	47473620	0.615538
1111525849481762	sebaceous	Ck	Present study	China	Healthy	53.5753	16.5338	110225552	243096	223098682	816	98156878	0.890509	67838922	0.615455
1111525849644733	sebaceous	Ck	Present study	China	Healthy	49.8228	34.0307	226871530	46601	69224849	2218	215830256	0.951332	139344828	0.614201
1111525849633480	sebaceous	Ck	Present study	China	Healthy	85.085	25.9862	173241552	656652	472881318	634	150931294	0.871219	106354392	0.613908
DP1806001359	sebaceous	AI	CNP0000635	China	Healthy	11.4015	6.9721	75734168	29149	24989089	802	66785346	0.881839	46473612	0.613641
DS1912041100-1	sebaceous	Ck	Present study	China	Healthy	113.467	6.91332	46088798	76776	110906810	2141	35667218	0.77388	28259163	0.613146
1111525849744018	sebaceous	Ck	Present study	China	Healthy	95.075	23.1713	154475360	554459	384109107	616	137504958	0.890142	94610775	0.612465
DS1912044172-1	sebaceous	Ck	Present study	China	Healthy	101.056	3.317	22113314	27791	69620929	9510	18812924	0.850751	13520865	0.611435
1111525849478545	sebaceous	Ck	Present study	China	Healthy	57.7591	22.6441	150960648	543687	416484463	665	125894494	0.833956	92288862	0.611344
DP1808006862	sebaceous	AI	CNP0000635	China	Healthy	14.9877	10.0034	107928338	44620	35584208	742	94618578	0.87668	65929107	0.61086
1111525849857543	sebaceous	Ck	Present study	China	Healthy	75.5386	21.9191	146127102	522065	346228002	605	128535712	0.879616	89220347	0.610567
DP1807004335	sebaceous	Fh	CNP0000635	China	Healthy	12.6873	4.48069	48622806	6709	16043546	8268	41052530	0.844306	29632386	0.609434
DP1806001365	sebaceous	AI	CNP0000635	China	Healthy	13.217	6.93311	74265418	48751	36628262	670	62518180	0.841821	45211650	0.608785
1111525849858814	sebaceous	Ck	Present study	China	Healthy	69.5701	23.2977	155317732	253377	274138893	1144	121964004	0.785255	94413234	0.607872
1111525849736979	sebaceous	Ck	Present study	China	Healthy	52.5526	12.8942	85961220	91856	101137912	1146	73339724	0.853172	52194510	0.607187
1111525849742525	sebaceous	Ck	Present study	China	Healthy	53.8997	40.5169	270112408	106336	134989175	1593	262192990	0.970681	163742870	0.606203
DSKIN0147-1	sebaceous	Ck	Present study	China	Healthy	95.1984	5.3874	35915986	69587	82053720	1274	22904650	0.637729	21772361	0.606203
1111525849852281	sebaceous	Ck	Present study	China	Healthy	97.5327	24.6905	164603654	97013	86732158	865	149022340	0.90534	99772695	0.606139
1111525849481828	sebaceous	Ck	Present study	China	Healthy	87.181	26.9877	179917980	537972	477620295	764	160326580	0.891109	108909330	0.605328
DP1806001472	sebaceous	Fh	CNP0000635	China	Healthy	16.215	6.70433	73788682	19030	19055559	966	65252650	0.884318	44614752	0.604629
1111525849858348	sebaceous	Ck	Present study	China	Healthy	36.16	11.8999	79332722	196724	198244017	993	67031262	0.844938	47915106	0.603977
DP1807004367	sebaceous	AI	CNP0000635	China	Healthy	20.52	4.67559	51003398	154179	122072936	710	43165234	0.846321	30790892	0.603703
1111525849640317	sebaceous	Ck	Present study	China	Healthy	72.3476	52.0788	347192060	159580	193685088	1369	336273310	0.968551	209559197	0.603583
1111525849649836	sebaceous	Ck	Present study	China	Healthy	62.5235	14.9125	143973100	508449	369907021	630	127352202	0.884556	86781120	0.602759
DT2007044659-1	sebaceous	Ck	Present study	China	Healthy	127.009	9.31639	62109238	48293	42552288	771	52624930	0.847296	37310376	0.600722
DT2007043853-1	sebaceous	Ck	Present study	China	Healthy	53.1528	19.8822	132548332	3989	5533479	2196	128914276	0.972583	79568682	0.600299
1111525849479998	sebaceous	Ck	Present study	China	Healthy	105.294	28.429	189526654	900434	706446092	674	162820774	0.859092	113629708	0.599545
DSKIN0050-1	sebaceous	Ck	Present study	China	Healthy	88.6056	0.515068	3433786	4987	8218617	2997	2197950	0.640095	2056968	0.599038
1111525849739510	sebaceous	Ck	Present study	China	Healthy	111.844	35.0316	233543726	728082	550891151	646	205415168	0.879558	139885704	0.59897
1111525849486576	sebaceous	Ck	Present study	China	Healthy	70.4917	36.4527	243017794	529807	643765764	1416	205935304	0.847408	145546029	0.598911
1111525849859186	sebaceous	Ck	Present study	China	Healthy	51.3005	19.1535	127689926	214875	175719060	668	113920522	0.892165	76347777	0.597915
DP1806001264	sebaceous	Ck	CNP0000635	China	Healthy	11.243	4.53025	49888402	25408	21427472	833	38635992	0.774448	29764647	0.596625
1111525849862289	sebaceous	Ck	Present study	China	Healthy	79.673	25.2277	168184642	670343	490960654	650	139713132	0.830713	100296028	0.596345
1111525849663500	sebaceous	Ck	Present study	China	Healthy	70.2765	31.1143	207428748	848697	587308573	628	180789094	0.871572	123481176	0.595294
1111525849857862	sebaceous	Ck	Present study	China	Healthy	58.8602	22.0287	146858294	343677	281595123	681	130259866	0.886977	87340216	0.594724
1111525849486058	sebaceous	Ck	Present study	China	Healthy	57.195	17.9345	119563199	559405	415809487	647	99637660	0.833347	70962876	0.593518
DP1807004337	sebaceous	Ck	CNP0000635	China	Healthy	16.4711	5.12605	55946328	37451	37458192	804	38909722	0.695483	33134148	0.592249
1111525849475051	sebaceous	Ck	Present study	China	Healthy	48.9307	14.6788	97858980	334272	239153649	641	76304254	0.779737	57951552	0.592195
1111525849662619	sebaceous	Ck	Present study	China	Healthy	67.2393	22.4799	149865822	374257	243954592	591	137320072	0.916287	88564347	0.590958
1111525849638540	sebaceous	Ck	Present study	China	Healthy	49.7682	12.075	80607843	303687	230523929	678	62170832	0.771275	47573109	0.59018
DP1807004286	sebaceous	Ck	CNP0000635	China	Healthy	19.5853	9.03698	97899116	72748	83038980	1251	80395344	0.821206	57733205	0.589721
DSKIN0150-1	sebaceous	Ck	Present study	China	Healthy	177.569	0.305103	2034020	6478	10290675	2251	1356800	0.667053	1198428	0.589192
1111525849671241	sebaceous	Ck	Present study	China	Healthy	89.059	26.777	178513256	969695	647844490	616	157380640	0.881619	105085504	0.588671
1111525849669823	sebaceous	Ck	Present study	China	Healthy	59.3546	19.5252	130167930	218125	200590220	847	111222970	0.854458	76535796	0.587977
DP1807004283	sebaceous	Ck	CNP0000635	China	Healthy	20.3279	11.5796	126154140	99829	98948608	1000	91767144	0.727421	74081796	0.587232
1111525849863945	sebaceous	Ck	Present study	China	Healthy	104.182	27.5537	183691174	826350	642712412	683	152876242	0.832246	107712272	0.586377
1111525849736575	sebaceous	Ck	Present study	China	Healthy	84.358	35.5785	237189794	501880	422232823	720	220026298	0.927638	138979948	0.585944
1111525849668977	sebaceous	Ck	Present study	China	Healthy	65.2552	25.4225	169483300	311509	256835886	703	136812110	0.807231	99282396	0.585795
DT2007043835-1	sebaceous	Ck	Present study	China	Healthy	85.9138	15.7782	105188254	287267	191510980	635	80669012	0.766901	61449515	0.584186
1111525849483430	sebaceous	Ck	Present study	China	Healthy	53.7595	20.1847	134564894	355204	281152136	664	121422898	0.902337	78576404	0.583929
DT2007045305-1	sebaceous	Ck	Present study	China	Healthy	105.415	13.7314	91542534	11852	11460833	739	68738254	0.750889	53449396	0.583875
1111525849480310	sebaceous	Ck	Present study	China	Healthy	68.0323	26.9135	179423412	470776	477475294	1016	157290862	0.876646	104635116	0.583174
1111525849742984	sebaceous	Ck	Present study	China	Healthy	80.5692	24.4785	163190216	731475	521163630	628	143313758	0.878201	95161584	0.583133
DSKIN0152-1	sebaceous	Ck	Present study	China	Healthy	90.737	4.1907	27938000	57698	74061502	1447	17726928	0.63451	16272456	0.582449
1111525849737286	sebaceous	Ck	Present study	China	Healthy	36.4508	10.0697	67131276	133694	112042343	678	59063456	0.87982	39031803	0.581425
DP1807004383	sebaceous	Fh	CNP0000635	China	Healthy	12.2598	4.2225	45846982	13520	19575837	4156	36658672	0.799587	26636484	0.580987
1111525849479830	sebaceous	Ck	Present study	China	Healthy	67.0126	11.4062	103405471	181737	123927230	600	91241022	0.882362	59992576	0.580168
1111525849736126	sebaceous	Ck	Present study	China	Healthy	65.8411	17.1164	114109126	827475	609558124	701	81712398	0.71609	66171440	0.579896
1111525849667962	sebaceous	Ck	Present study	China	Healthy	56.9878	11.3447	101621646	244199	225065965	858	93273382	0.91785	58908788	0.579687
1111525849853997	sebaceous	Ck	Present study	China	Healthy	75.6779	12.5963	83975114	293029	194857028	597	73419806	0.874304	48678620	0.579679
1111525849862021	sebaceous	Ck	Present study	China	Healthy	86.6071	35.1676	234450882	173369	186095377	1086	214704384	0.915776	135207372	0.576698
DP1807004373	sebaceous	AI	CNP0000635	China	Healthy	19.5334	5.24681	57170042	74292	65622207	747	39597594	0.692628	32916888	0.575772
1111525849746667	sebaceous	Ck	Present study	China	Healthy	57.1736	14.8593	99062306	335918	222431274	608	81371956	0.821422	56997207	0.575367
1111525849670236	sebaceous	Ck	Present study	China	Healthy	93.8	29.5919	197279344	1106827	738889364	616	162783674	0.825143	113490860	0.57528
1111525849638686	sebaceous	Ck	Present study	China	Healthy	92.8653	31.3532	209021504	122824	132158887	1110	190413578	0.910976	120186156	0.574994
1111525849667897	sebaceous	Ck	Present study	China	Healthy	83.7616	25.8898	172598706	289907	264716513	861	157551596	0.91282	99061083	0.573939
1111525849772085	sebaceous	Ck	Present study	China	Healthy	56.7646	26.0828	173885648	92485	91469744	977	161600242	0.929348	99725781	0.573514
1111525849744104	sebaceous	Ck	Present study	China	Healthy	52.4265	11.9671	79780450	385839	272792244	665	55751810	0.698815	45682440	0.572602
1111525849669644	sebaceous	Ck	Present study	China	Healthy	60.2697	41.2946	275297596	135345	138842324	1022	265893146	0.965839	157520421	0.572182
1111525849736936	sebaceous	Ck	Present study	China	Healthy	62.6366	29.2798	195198724	347164	388500599	1167	179255358	0.918322	111420412	0.570805
DP1808006635	sebaceous	Fh	CNP0000635	China	Healthy	11.7731	5.3769	58546288	18964	20692104	1137	48504860	0.828487	33402176	0.570526
DP1807004326	sebaceous	Fh	CNP0000635	China	Healthy	31.6937	13.9353	153035538	37749	38803442	992	133376346	0.871538	87302516	0.570472
1111525849739687	sebaceous	Ck	Present study	China	Healthy	78.6277	25.0826	167217222	639580	450728242	647	138675564	0.829314	95241861	0.56957
1111525849767767	sebaceous	Ck	Present study	China	Healthy	74.7543	22.5855	150569776	332234	240941555	624	131835690	0.875579	85745448	0.569473
1111525849739531	sebaceous	Ck	Present study	China	Healthy	60.0414	32.7975	218650296	156548	164239022	1053	201145318	0.919941	124448466	0.569167
1111525849743286	sebaceous	Ck	Present study	China	Healthy	48.5833	11.7475	78316768	177136	169410618	856	65241940	0.833052	44556474	0.568926
DP1807004317	sebaceous	Fh	CNP0000635	China	Healthy	15.6471	5.32658	57845676	44697	42779588	834	46249314	0.799529	32908782	0.568907
1111525849743460	sebaceous	Ck	Present study	China	Healthy	66.1767	20.1737	134491183	722168	532615051	654	105842012	0.786981	76448579	0.568428
DT2007043874-1	sebaceous	Ck	Present study	China	Healthy	112.324	0.249348	1662320	4517	6357021	1438	1261872	0.759103	944421	0.568134
1111525849644767	sebaceous	Ck	Present study	China	Healthy	69.049	19.3367	128911146	605410	481970802	694	101683414	0.788787	73202244	0.56785
DT2007044663-1	sebaceous	Ck	Present study	China	Healthy	134.798	6.93806	46253706	51833	42555583	691	30903974	0.66814	26217860	0.566827
DP1806001235	sebaceous	Fh	CNP0000635	China	Healthy	9.61612	5.76361	62231000	71535	53393141	684	53212748	0.855084	35264094	0.566664
1111525849743147	sebaceous	Ck	Present study	China	Healthy	70.6699	56.6773	377848970	74249	98333945	1752	366868398	0.970939	213984793	0.566324
1111525849475064	sebaceous	Ck	Present study	China	Healthy	70.8457	21.0633	140422214	851653	613927866	665	112118462	0.798438	79447770	0.565778
DP1807004304	sebaceous	Ck	CNP0000635	China	Healthy	22.89	5.51285	59566874	151317	113793857	699	44914266	0.754014	33660408	0.565086
1111525849755644	sebaceous	Ck	Present study	China	Healthy	52.9368	29.7352	198234840	349721	446414402	1603	165901026	0.836891	111682696	0.563386
DT2007045303-1	sebaceous	Ck	Present study	China	Healthy	137.4	31.581	210539800	1578926	1201758529	743	170924868	0.811841	118563650	0.563141
DP1806001378	sebaceous	Ck	CNP0000635	China	Healthy	12.8823	6.28967	68959966	101003	81103040	748	47596080	0.690199	38602113	0.559776
1111525849853693	sebaceous	Ck	Present study	China	Healthy	49.4554	14.999	99993192	208590	165829648	654	88586948	0.88593	55967255	0.559711
1111525849486260	sebaceous	Ck	Present study	China	Healthy	67.5995	49.6325	330883216	120731	174538875	1992	317605910	0.959873	184562751	0.557788
1111525849668257	sebaceous	Ck	Present study	China	Healthy	56.1944	26.6572	177714446	240051	280019810	1293	160450260	0.902854	98922678	0.556638
1111525849481954	sebaceous	Ck	Present study	China	Healthy	62.2088	27.6572	184381500	236248	273111279	1258	167143358	0.906508	102621472	0.556571
DP1808006820	sebaceous	AI	CNP0000635	China	Healthy	12.712	6.71577	73197552	47210	37196519	678	62966148	0.860222	40567207	0.554215
1111525849860834	sebaceous	Ck	Present study	China	Healthy	10.0252	2.86845	19122978	8322	9761321	1085	15833744	0.827996	10578660	0.553191
DS1912041106-1	sebaceous	Ck	Present study	China	Healthy	100.997	6.09926	40661750	88283	64761649	668	35951282	0.884155	22491870	0.553146
DT2007045313-1	sebaceous	Ck	Present study	China	Healthy	97.8749	13.6857	91237868	18116	20151527	1225	81743318	0.895936	50438451	0.552824
DT2007045304-1	sebaceous	Ck	Present study	China	Healthy	148.261	28.6254	190835940	1138924	803840824	685	153340856	0.803522	105421722	0.552421
DP1806001386	sebaceous	AI	CNP0000635	China	Healthy	10.96	3.0152	33087092	75607	60535871	692	31123612	0.940657	18257348	0.551797
DP1808006778	sebaceous	AI	CNP0000635	China	Healthy	13.4426	7.25797	78787468	52273	43152021	720	68288598	0.866744	43428125	0.551206
1111525849742850	sebaceous	Ck	Present study	China	Healthy	89.3972	30.0265	200176492	897225	670299609	657	168651342	0.842513	110314832	0.551088
1111525849481190	sebaceous	Ck	Present study	China	Healthy	49.8319	20.018	133453618	91842	96444018	1068	124788614	0.935071	73526715	0.550953
1111525849645140	sebaceous	Ck	Present study	China	Healthy	61.6184	36.7271	244847012	102198	118017807	1262	232619846	0.950062	134735741	0.550285
1111525849633549	sebaceous	Ck	Present study	China	Healthy	73.5032	24.5094	163396102	385944	281123058	626	141190262	0.864098	89756644	0.549319
DP1808006819	sebaceous	Ck	CNP0000635	China	Healthy	9.47639	5.21903	56797022	40164	32827912	747	46590764	0.820303	31195329	0.549242
1111525849747079	sebaceous	Ck	Present study	China	Healthy	68.0382	40.5595	270396572	141422	171605947	1369	259965092	0.961422	148452867	0.549019
1111525849640573	sebaceous	Ck	Present study	China	Healthy	105.415	40.4197	269464530	585424	488038472	682	247839302	0.919747	147823996	0.548584
DP1807004389	sebaceous	Fh	CNP0000635	China	Healthy	18.1342	5.01522	54535066	24920	32464726	1534	39165226	0.718166	29915776	0.54856
1111525849479926	sebaceous	Ck	Present study	China	Healthy	85.2301	30.134	200893052	768429	562839785	637	177934994	0.88572	110155878	0.548331
DT2007043855-1	sebaceous	Ck	Present study	China	Healthy	148.43	20.8901	139267554	34270	26550388	670	105203966	0.755409	76355214	0.548263
1111525849772973	sebaceous	Ck	Present study	China	Healthy	52.1107	13.6256	90837570	231566	176276006	645	80844124	0.889986	49710396	0.547245
1111525849862995	sebaceous	Ck	Present study	China	Healthy	73.5638	21.8487	145658138	358432	364564890	954	123762522	0.849678	79584315	0.546377
DT2007044651-1	sebaceous	Ck	Present study	China	Healthy	131.733	12.1579	81052336	14467	21505709	2282	75286310	0.92886	44281509	0.546332
1111525849638712	sebaceous	Ck	Present study	China	Healthy	44.6662	19.2173	128115164	253958	225461196	788	119045318	0.929206	69986512	0.546278
DP1807004427	sebaceous	Ck	CNP0000635	China	Healthy	16.7086	5.53794	60538914	141972	99711730	661	49576854	0.818925	33007256	0.545224
1111525849662506	sebaceous	Ck	Present study	China	Healthy	36.4953	9.33292	62219448	96960	79143156	641	53441400	0.858918	33803358	0.543292
DP1807004281	sebaceous	Fh	CNP0000635	China	Healthy	19.305	4.84802	52770668	185324	143740116	710	40339106	0.764423	28636348	0.542657
DP1807004469	sebaceous	Ck	CNP0000635	China	Healthy	14.4705	6.54519	71339464	12207	13777234	1184	61581012	0.863211	38687821	0.542306
DSKIN0022-1	sebaceous	Ck	Present study	China	Healthy	82.1724	0.676412	4509416	2311	4206712	76078	3556334	0.788646	2444526	0.542094
DS1912041108-1	sebaceous	Ck	Present study	China	Healthy	122.454	7.19368	47957872	39808	57037087	2003	38627558	0.805448	25993820	0.542014
DP1806001241	sebaceous	Fh	CNP0000635	China	Healthy	10.8684	6.50143	70857532	44773	32024882	651	50718940	0.715788	38155217	0.538478
DT2007043872-1	sebaceous	Ck	Present study	China	Healthy	133.011	1.4325	9549986	5972	10502450	2272	8548452	0.895127	5135496	0.537749
DP1806001272	sebaceous	AI	CNP0000635	China	Healthy	14.6917	9.31373	100900320	38468	29149556	684	82860044	0.821207	54133095	0.536501
DP1806001475	sebaceous	Fh	CNP0000635	China	Healthy	16.9861	8.12654	88248166	46787	41461307	829	72055458	0.816509	47307546	0.536074
1111525849857514	sebaceous	Ck	Present study	China	Healthy	55.2496	24.1108	160738494	349425	325004917	829	147346488	0.916685	86152452	0.535979
1111525849853977	sebaceous	Ck	Present study	China	Healthy	75.2755	23.5555	157036852	552460	375669318	600	142025024	0.904406	83900700	0.534274
DT2007045307-1	sebaceous	Ck	Present study	China	Healthy	119.654	27.8369	185579424	1213309	863453903	687	151227246	0.814892	99079392	0.533892
1111525849478743	sebaceous	Ck	Present study	China	Healthy	86.2924	24.4769	163179252	624674	432623600	612	147103892	0.901486	87042186	0.533415
DP1807004316	sebaceous	Ck	CNP0000635	China	Healthy	17.0865	4.53479	49176208	112928	84456664	674	38204392	0.776888	26215830	0.5331
1111525849740170	sebaceous	Ck	Present study	China	Healthy	80.0875	29.399	195993492	399508	368812668	802	160890924	0.820899	104342280	0.532376
DP1808006691	sebaceous	AI	CNP0000635	China	Healthy	13.6979	4.99129	54170696	83460	60697000	673	44217434	0.816261	28782848	0.531336
1111525849760472	sebaceous	Ck	Present study	China	Healthy	93.5277	25.3942	169294394	999755	691695812	658	138290778	0.816866	89732836	0.53004
1111525849737367	sebaceous	Ck	Present study	China	Healthy	159.851	29.7046	467828245	317028	316843246	991	438885676	0.938134	247680450	0.529426
1111525849664398	sebaceous	Ck	Present study	China	Healthy	36.286	10.6477	70984512	114568	121644129	1034	60750966	0.855834	37523304	0.528613
1111525849767143	sebaceous	Ck	Present study	China	Healthy	12.1605	5.07453	33830208	69156	77044936	1179	28107182	0.830831	17863986	0.528048
DSKIN0029-1	sebaceous	Ck	Present study	China	Healthy	40.6487	18.6907	124604928	63837	117650870	4080	113073564	0.907457	65795952	0.528037
1111525849758951	sebaceous	Ck	Present study	China	Healthy	61.6262	23.8791	159193984	282787	213094322	646	146294646	0.918971	84015648	0.527756
DSKIN0043-1	sebaceous	Ck	Present study	China	Healthy	121.359	1.84694	12312910	17098	16931855	1029	11056026	0.897921	6479839	0.526264
1111525849667770	sebaceous	Ck	Present study	China	Healthy	72.6517	19.8234	137020061	439686	368330226	715	119124874	0.869397	72083084	0.526077
1111525849858868	sebaceous	Ck	Present study	China	Healthy	69.5701	23.2977	155317732	253377	274138893	1144	134327142	0.864854	81630792	0.525573
DP1808006696	sebaceous	Ck	CNP0000635	China	Healthy	16.4306	9.20392	100482788	104992	103691832	1000	73576856	0.732233	52746672	0.524932
1111525849755503	sebaceous	Ck	Present study	China	Healthy	108.54	18.6475	203433106	1355641	1055166546	732	158242038	0.777858	106682404	0.52441
1111525849668582	sebaceous	Ck	Present study	China	Healthy	63.8822	19.0737	127157746	362964	276057599	629	113153522	0.889867	66621008	0.523924
DP1807004291	sebaceous	AI	CNP0000635	China	Healthy	19.4248	8.38952	90537986	45945	40115343	796	71554266	0.790323	47250057	0.521881
1111525849767321	sebaceous	Ck	Present study	China	Healthy	78.9933	13.7046	160549060	607414	382821143	594	141675484	0.882444	83710734	0.521403
DP1807004458	sebaceous	Fh	CNP0000635	China	Healthy	19.8096	11.0745	120298966	115352	91153814	751	91236558	0.758415	62635996	0.520669
1111525849485004	sebaceous	Ck	Present study	China	Healthy	67.0095	25.4973	169982094	531008	408979703	651	150935436	0.887949	88304784	0.519495
1111525849768046	sebaceous	Ck	Present study	China	Healthy	60.0955	29.478	196500790	153298	190626491	1439	181734670	0.924855	102048756	0.51933
1111525849760419	sebaceous	Ck	Present study	China	Healthy	66.6314	36.2492	241661616	123045	132463727	1027	220074410	0.910672	125338489	0.518653
DP1807004314	sebaceous	Fh	CNP0000635	China	Healthy	18.3825	7.13471	77285936	67663	54195714	686	64229918	0.831069	40064334	0.518391
1111525849669049	sebaceous	Ck	Present study	China	Healthy	21.2276	11.9176	79450978	133882	133526203	998	71100928	0.894903	41024648	0.516352
1111525849759006	sebaceous	Ck	Present study	China	Healthy	90.0442	25.994	173293052	304821	279164553	816	151108620	0.871983	89313080	0.515388
DP1808006697	sebaceous	AI	CNP0000635	China	Healthy	15.4517	7.74751	84795434	88168	89238860	1016	74374134	0.877101	43687518	0.515211
1111525849743844	sebaceous	Ck	Present study	China	Healthy	38.0218	11.182	74546944	101906	111890752	1169	64327926	0.862918	38225802	0.512775
DSKIN0033-1	sebaceous	Ck	Present study	China	Healthy	89.4474	5.83012	38867468	67833	89253191	1630	33067566	0.850777	19837948	0.5104
DP1808006793	sebaceous	AI	CNP0000635	China	Healthy	9.40954	5.85883	63665428	47723	46907952	930	50336184	0.790636	32445520	0.509625
DP1808006860	sebaceous	Fh	CNP0000635	China	Healthy	13.6016	5.34263	57851386	92741	65344619	663	44483198	0.768922	29473101	0.509462
DT2007045302-1	sebaceous	Ck	Present study	China	Healthy	160.189	50.7644	338429000	2048236	1502859767	712	301986130	0.892318	172211615	0.508856
1111525849858985	sebaceous	Ck	Present study	China	Healthy	71.7092	20.4235	136156558	835501	625832357	698	102137872	0.75015	69255464	0.508646
DT2007045298-1	sebaceous	Ck	Present study	China	Healthy	87.1955	5.24696	34979728	24685	22801009	869	24987498	0.714342	17750140	0.507441
1111525849484783	sebaceous	Ck	Present study	China	Healthy	78.4226	21.4955	143303376	1060566	816090403	744	118709178	0.828377	72302764	0.504543
1111525849772285	sebaceous	Ck	Present study	China	Healthy	78.5909	41.7897	278598330	178678	163281603	808	265889244	0.954382	140290947	0.50356
DP1806001471	sebaceous	Ck	CNP0000635	China	Healthy	13.4165	4.78009	52349928	15772	14174211	817	39602932	0.756504	26357586	0.503488
DT2007043866-1	sebaceous	Ck	Present study	China	Healthy	102.765	0.981563	6543750	2491	4347753	16525	4959678	0.757926	3290092	0.502784
DP1806001286	sebaceous	Fh	CNP0000635	China	Healthy	13.2501	3.77609	41969524	88086	57346914	613	28213732	0.672243	21077242	0.502204
1111525849640479	sebaceous	Ck	Present study	China	Healthy	67.3905	10.5929	70619472	80210	75870819	924	65845024	0.932392	35391239	0.501154
1111525849862536	sebaceous	Ck	Present study	China	Healthy	62.0817	30.0388	200258934	117016	133833785	1181	181416798	0.905911	100275779	0.500731
1111525849638565	sebaceous	Ck	Present study	China	Healthy	59.9788	25.7038	237849931	206025	195771016	927	224285596	0.942971	118527518	0.498329
DP1807004328	sebaceous	Ck	CNP0000635	China	Healthy	33.8072	13.0588	141450148	114426	92569362	724	111046718	0.785059	70388124	0.497618
1111525849480937	sebaceous	Ck	Present study	China	Healthy	91.3962	29.1102	194068014	609857	432616833	620	173183664	0.892386	96477636	0.497133
1111525849861260	sebaceous	Ck	Present study	China	Healthy	45.4433	8.47948	56529860	137478	111775714	726	49048198	0.867651	27947298	0.494381
DP1806001274	sebaceous	Fh	CNP0000635	China	Healthy	15.0749	5.18831	56803018	89334	61748108	640	42239734	0.743618	28035301	0.493553
1111525849853831	sebaceous	Ck	Present study	China	Healthy	67.663	13.9141	132342422	181743	171637341	913	121582776	0.918698	65305504	0.493459
DP1807004499	sebaceous	AI	CNP0000635	China	Healthy	15.7851	6.83532	74187158	168968	126626152	716	55138612	0.743237	36607725	0.493451
1111525849859067	sebaceous	Ck	Present study	China	Healthy	55.397	19.5732	130488056	336736	226556478	596	117028766	0.896854	64322344	0.492937
1111525849478044	sebaceous	Ck	Present study	China	Healthy	77.4743	22.6028	150685472	523048	398512983	640	131459226	0.872408	74267661	0.492865
1111525849766308	sebaceous	Ck	Present study	China	Healthy	76.8065	40.9251	272833800	244109	285788651	1280	240405568	0.881143	134349868	0.492424
DP1807004577	sebaceous	AI	CNP0000635	China	Healthy	10.6903	3.66965	39535814	32933	33621778	1030	30685202	0.776137	19326821	0.488843
1111525849743575	sebaceous	Ck	Present study	China	Healthy	94.4258	50.1888	334591844	454499	613848003	1681	302976924	0.905512	163366072	0.488255
1111525849772614	sebaceous	Ck	Present study	China	Healthy	58.0256	15.8805	105870030	280255	179512763	586	94122766	0.889041	51665256	0.488006
DP1807004285	sebaceous	AI	CNP0000635	China	Healthy	20.6865	6.72661	73198536	113458	100249523	797	59688940	0.815439	35692168	0.487608
1111525849857264	sebaceous	Ck	Present study	China	Healthy	94.4838	28.7572	191714984	1266427	855492649	652	162846924	0.849422	93253832	0.486419
DP1808006685	sebaceous	AI	CNP0000635	China	Healthy	9.70605	2.94822	32261840	113637	96568879	810	23351168	0.723801	15645908	0.484966
DP1806001300	sebaceous	Ck	CNP0000635	China	Healthy	14.0964	5.4142	58949616	91092	64384510	650	42934794	0.72833	28576129	0.484755
1111525849743902	sebaceous	Ck	Present study	China	Healthy	53.5782	19.2155	128103000	165724	176856189	1063	105153954	0.820855	61969720	0.483749
1111525849861439	sebaceous	Ck	Present study	China	Healthy	86.6476	12.4649	83099408	399709	281769360	646	60425302	0.727145	40181927	0.48354
DP1807004463	sebaceous	Ck	CNP0000635	China	Healthy	14.6662	5.81029	64118806	100231	71989155	656	47056372	0.733893	30989016	0.483306
DP1806001298	sebaceous	Fh	CNP0000635	China	Healthy	12.1879	3.24919	35414910	91539	62269215	630	25220940	0.712156	17103199	0.482938
DP1807004336	sebaceous	AI	CNP0000635	China	Healthy	28.9453	6.71524	73288828	127848	97962879	677	56045584	0.764722	35375952	0.482692
DP1808006642	sebaceous	Ck	CNP0000635	China	Healthy	9.91438	3.33206	36247238	31584	33574321	1111	24618378	0.679179	17476765	0.482154
DP1807004301	sebaceous	Ck	CNP0000635	China	Healthy	25.7337	10.291	111307026	92499	84100250	822	87174432	0.783189	53642436	0.481932
1111525849767596	sebaceous	Ck	Present study	China	Healthy	70.5332	22.8621	152413794	197118	212993629	1106	129744216	0.851263	73421268	0.481723
DP1808006811	sebaceous	AI	CNP0000635	China	Healthy	7.79549	4.39325	48069278	20261	19028147	856	32387976	0.673777	23154583	0.481692
DT2007043843-1	sebaceous	Ck	Present study	China	Healthy	143.465	21.3722	142481136	94392	63825476	611	106619736	0.748308	68559448	0.481183
DP1806001341	sebaceous	AI	CNP0000635	China	Healthy	15.6643	3.28374	36272214	113140	81379785	659	28504638	0.785853	17449812	0.481079
DP1806001227	sebaceous	AI	CNP0000635	China	Healthy	10.4266	3.69114	40438388	83712	58780592	649	28046352	0.693558	19446029	0.48088
DP1808006665	sebaceous	Fh	CNP0000635	China	Healthy	13.2226	0.586191	6588682	213907	146694117	669	4588986	0.696495	3164939	0.48036
1111525849671104	sebaceous	Ck	Present study	China	Healthy	16.3884	3.44909	22993946	14802	13381661	724	19647718	0.854474	11033052	0.479824
1111525849645752	sebaceous	Ck	Present study	China	Healthy	42.4512	26.2766	175177000	116041	161195020	1810	164906668	0.941372	84052298	0.479814
1111525849857952	sebaceous	Ck	Present study	China	Healthy	45.929	12.727	84846508	245208	158372266	604	70560542	0.831626	40650124	0.479102
1111525849644360	sebaceous	Ck	Present study	China	Healthy	55.6492	22.2341	148227458	202223	256593312	1617	130305080	0.879089	70920174	0.478455
DT2007043876-1	sebaceous	Ck	Present study	China	Healthy	96.239	1.4424	9616026	9115	10177309	1056	7110268	0.739419	4599540	0.47832
1111525849771817	sebaceous	Ck	Present study	China	Healthy	37.7842	27.5849	183899318	245748	286883437	1303	171128748	0.930557	87948731	0.478244
1111525849772552	sebaceous	Ck	Present study	China	Healthy	94.041	52.7929	351952661	215923	177598959	666	332525888	0.944803	168199991	0.477905
DP1807004359	sebaceous	Fh	CNP0000635	China	Healthy	19.7974	5.04967	54624986	28249	31888493	1174	39456896	0.722323	26085024	0.477529
DP1806001478	sebaceous	Fh	CNP0000635	China	Healthy	12.0191	4.6625	50867756	18175	19196701	992	41406874	0.81401	24265362	0.477028
DT2007045301-1	sebaceous	Ck	Present study	China	Healthy	145.729	48.8439	325625782	1880429	1271484943	651	293879918	0.902508	155226231	0.476701
DT2007045299-1	sebaceous	Ck	Present study	China	Healthy	135.328	13.7515	91676544	15347	22350157	2039	80120364	0.873946	43574137	0.475303
1111525849480285	sebaceous	Ck	Present study	China	Healthy	101.654	27.6629	184419510	728565	473234853	604	162466720	0.880963	87595400	0.474979
1111525849478649	sebaceous	Ck	Present study	China	Healthy	55.5904	35.4336	236223978	133157	191925987	2018	222223636	0.940733	112171404	0.474852
1111525849755863	sebaceous	Ck	Present study	China	Healthy	83.559	50.0122	333414606	213394	201547363	839	305184578	0.915331	158220546	0.474546
DP1807004356	sebaceous	Fh	CNP0000635	China	Healthy	20.8715	3.91439	42576818	132468	100736290	682	28758908	0.675459	20199060	0.474415
DP1807004457	sebaceous	Ck	CNP0000635	China	Healthy	17.4596	5.74604	63043586	163595	115550438	659	45536740	0.722306	29836831	0.473273
DS1912042263-1	sebaceous	Ck	Present study	China	Healthy	96.4236	3.78922	25261438	16869	30697759	3678	22274638	0.881764	11950394	0.473069
1111525849736824	sebaceous	Ck	Present study	China	Healthy	67.3485	24.167	161113308	351287	335179706	927	137192594	0.851529	76133340	0.472545
DP1806001382	sebaceous	Fh	CNP0000635	China	Healthy	12.5488	0.79009	8961492	127049	85138991	650	7183198	0.801563	4213020	0.470125
1111525849772152	sebaceous	Ck	Present study	China	Healthy	48.6363	29.3159	195439440	95091	104220767	1178	189536998	0.969799	91826690	0.469847
DP1806001342	sebaceous	Ck	CNP0000635	China	Healthy	13.0269	5.51786	60151276	57244	42675726	698	38691804	0.643242	28232676	0.469361
DT2007044661-1	sebaceous	Ck	Present study	China	Healthy	102.706	7.22957	48197124	39466	37680932	876	31282144	0.649046	22613469	0.469187
DP1806001448	sebaceous	Fh	CNP0000635	China	Healthy	14.8976	4.6509	50560496	37215	36580780	1007	35371118	0.69958	23670964	0.468171
DP1808006806	sebaceous	Fh	CNP0000635	China	Healthy	11.7455	6.31886	68855440	76252	65671757	820	42515268	0.617457	32225849	0.468022
DP1808006750	sebaceous	Ck	CNP0000635	China	Healthy	12.4811	8.18769	88573782	134154	129534832	964	53641734	0.605616	41326364	0.466576
DP1807004397	sebaceous	Ck	CNP0000635	China	Healthy	17.5981	5.16386	56198608	72253	64688515	764	32628840	0.580599	26138164	0.465103
DP1808006812	sebaceous	Fh	CNP0000635	China	Healthy	12.1519	7.92286	86176742	32347	36184541	1215	60724590	0.704652	40065094	0.464918
1111525849773034	sebaceous	Ck	Present study	China	Healthy	81.7026	39.7268	264845664	86997	90618628	1071	255972086	0.966495	122924520	0.464136
1111525849861839	sebaceous	Ck	Present study	China	Healthy	42.8378	27.0441	180294034	158774	177809259	1209	172506278	0.956805	83670133	0.464076
DP1806001457	sebaceous	Fh	CNP0000635	China	Healthy	18.0851	5.18462	57141296	28071	23105578	785	40912456	0.715988	26452471	0.462931
DP1806001281	sebaceous	AI	CNP0000635	China	Healthy	9.38446	5.14685	56294646	40754	34200709	771	34496910	0.612792	26028839	0.462368
1111525849852267	sebaceous	Ck	Present study	China	Healthy	65.9869	23.3311	201265799	740098	625100312	743	138768010	0.689476	92991368	0.462033
1111525849755546	sebaceous	Ck	Present study	China	Healthy	73.2598	37.5032	250021110	134842	127738763	863	231125654	0.924425	115157233	0.46059
1111525849858958	sebaceous	Ck	Present study	China	Healthy	73.0599	38.0619	253745942	214232	212659226	955	239622848	0.944342	116526859	0.459226
DP1808006792	sebaceous	Ck	CNP0000635	China	Healthy	9.87342	5.44899	59158596	48687	44699124	903	45329158	0.766231	27149267	0.458923
DP1808006760	sebaceous	AI	CNP0000635	China	Healthy	12.0152	4.32501	47065512	108940	77662052	663	30962778	0.657866	21536260	0.45758
1111525849742904	sebaceous	Ck	Present study	China	Healthy	59.9795	25.287	168579948	391188	288747956	632	144369594	0.856387	76597104	0.454367
DP1808006805	sebaceous	AI	CNP0000635	China	Healthy	11.2336	3.68841	40306170	86103	66754924	686	26307374	0.652689	18234380	0.452397
DT2007045310-1	sebaceous	Ck	Present study	China	Healthy	103.396	24.3691	162460570	20245	21513765	1099	131766998	0.811071	73372215	0.451631
DP1808006730	sebaceous	AI	CNP0000635	China	Healthy	16.4208	8.35942	89501344	106102	79252074	685	70861508	0.791737	40359788	0.450941
DT2007044645-1	sebaceous	Ck	Present study	China	Healthy	38.8779	6.48077	43205140	11364	11309535	1044	32015904	0.741021	19439956	0.449945
1111525849663802	sebaceous	Ck	Present study	China	Healthy	109.912	25.4874	233404904	1238583	849582812	619	210642452	0.902477	104427987	0.447411
DT2007044662-1	sebaceous	Ck	Present study	China	Healthy	120.922	1.431	9540028	5342	6223012	1053	7055970	0.739617	4265513	0.447117
DP1806001404	sebaceous	AI	CNP0000635	China	Healthy	8.87388	2.63547	28780740	37223	28658404	652	20341208	0.706765	12853627	0.446605
DT2007045291-1	sebaceous	Ck	Present study	China	Healthy	19.1609	9.43981	62932054	13786	19018384	1843	59268778	0.94179	28041303	0.445581
DT2007043854-1	sebaceous	Ck	Present study	China	Healthy	121.579	26.5868	177245082	11710	10353561	701	152184230	0.858609	78963442	0.445504
DP1807004325	sebaceous	Ck	CNP0000635	China	Healthy	26.592	9.84774	107646746	78943	84109548	1063	79998946	0.743162	47950088	0.445439
DP1808006658	sebaceous	AI	CNP0000635	China	Healthy	9.74812	3.19155	34828854	37258	37554378	1025	24796944	0.711966	15485314	0.444612
1111525849743403	sebaceous	Ck	Present study	China	Healthy	74.5487	42.743	284953168	104827	127749894	1484	269062470	0.944234	126621510	0.444359
DP1807004403	sebaceous	Ck	CNP0000635	China	Healthy	16.4544	5.90395	64230428	143173	104734172	688	49592880	0.772109	28496045	0.443653
DP1807004360	sebaceous	AI	CNP0000635	China	Healthy	17.8545	4.79823	51810632	69203	61802565	782	37348930	0.720874	22981004	0.443558
1111525849478953	sebaceous	Ck	Present study	China	Healthy	49.6335	10.7535	71690240	215569	135515487	592	58981098	0.822721	31785645	0.443375
1111525849478719	sebaceous	Ck	Present study	China	Healthy	82.181	23.992	159946796	556795	394470307	633	136052560	0.850611	70839128	0.442892
DP1806001379	sebaceous	Fh	CNP0000635	China	Healthy	10.8708	2.63022	28857520	82796	57249723	635	26056494	0.902936	12767131	0.44242
DP1808006881	sebaceous	Fh	CNP0000635	China	Healthy	16.8565	13.4631	147156458	72155	60629032	810	113973386	0.774505	65033561	0.441935
DSKIN0024-1	sebaceous	Ck	Present study	China	Healthy	100.176	3.26888	21792518	23366	27157587	1203	18731774	0.859551	9622319	0.441542
1111525849671172	sebaceous	Ck	Present study	China	Healthy	66.0356	9.67254	64483626	144220	104112958	629	55938178	0.867479	28455168	0.441277
DP1808006887	sebaceous	Fh	CNP0000635	China	Healthy	15.2093	1.35248	15057864	219409	148884781	657	11677370	0.7755	6642744	0.441148
DT2007045297-1	sebaceous	Ck	Present study	China	Healthy	72.9811	17.5774	117182834	5720	8653352	2703	101372250	0.865078	51586124	0.440219
1111525849861875	sebaceous	Ck	Present study	China	Healthy	61.2001	14.9543	99695392	233715	191686256	689	85455354	0.857165	43880552	0.440146
1111525849860923	sebaceous	Ck	Present study	China	Healthy	18.6992	4.13352	27556806	18418	21447484	1156	21206670	0.769562	12114756	0.439628
DS1912042243-1	sebaceous	Ck	Present study	China	Healthy	117.021	5.08659	33910616	45029	46321605	920	25653692	0.756509	14905568	0.439555
DP1808006650	sebaceous	Fh	CNP0000635	China	Healthy	13.0951	2.71224	29593054	17287	22323385	1486	22612654	0.76412	12998791	0.439251
1111525849639030	sebaceous	Ck	Present study	China	Healthy	67.2866	48.5138	323425096	105505	123865227	1405	304540346	0.94161	141979864	0.438988
DP1808006729	sebaceous	Ck	CNP0000635	China	Healthy	13.4468	4.54951	48957040	153617	119414688	726	38988082	0.796373	21486366	0.438882
DP1807004431	sebaceous	Fh	CNP0000635	China	Healthy	21.7619	11.5168	125389034	103205	83166497	729	79170910	0.631402	54978015	0.43846
1111525849860954	sebaceous	Ck	Present study	China	Healthy	87.6694	30.3318	202210714	572186	478852269	709	175130470	0.866079	88660276	0.438455
1111525849770374	sebaceous	Ck	Present study	China	Healthy	65.8003	43.1297	287531242	226355	242894364	1085	261617186	0.909874	125991267	0.438183
DT2007043858-1	sebaceous	Ck	Present study	China	Healthy	122.9	0.960927	6406180	3797	5367832	2068	4347986	0.678717	2804080	0.437715
1111525849641655	sebaceous	Ck	Present study	China	Healthy	57.0661	20.2479	134985790	191397	155035362	679	123860644	0.917583	59053772	0.437481
1111525849480910	sebaceous	Ck	Present study	China	Healthy	88.315	56.426	376173228	158680	168347471	1079	359783162	0.956429	164279616	0.436713
DP1806001467	sebaceous	AI	CNP0000635	China	Healthy	13.7533	5.61109	61834976	31175	26079417	788	38419522	0.621323	26877652	0.434667
DP1806001194	sebaceous	AI	CNP0000635	China	Healthy	9.88659	2.92041	32466982	15550	12465859	751	25381962	0.781778	14110461	0.43461
1111525849486442	sebaceous	Ck	Present study	China	Healthy	107.032	63.5021	423347458	318710	342682024	1112	393134754	0.928634	183917184	0.434436
DP1808006709	sebaceous	AI	CNP0000635	China	Healthy	11.2629	4.19326	45441110	48322	49384750	1007	31094840	0.684289	19710390	0.433757
DP1806001261	sebaceous	Ck	CNP0000635	China	Healthy	16.6238	4.74308	52111000	122790	86168995	659	37992702	0.729073	22561510	0.432951
1111525849485991	sebaceous	Ck	Present study	China	Healthy	103.256	10.3094	68729274	185630	124126559	609	57286158	0.833504	29744208	0.432773
DP1808006791	sebaceous	Fh	CNP0000635	China	Healthy	10.6571	3.84359	41451542	50750	50615105	1012	27623940	0.666415	17934178	0.432654
1111525849853675	sebaceous	Ck	Present study	China	Healthy	153.826	36.8334	245555918	1835254	1997041733	1215	162950186	0.663597	106066408	0.431944
DP1807004460	sebaceous	Ck	CNP0000635	China	Healthy	18.6655	6.13215	67413062	167740	122519568	690	48249752	0.715733	29039613	0.430771
DSKIN0045-1	sebaceous	Ck	Present study	China	Healthy	90.5397	1.42802	9520104	8478	10356051	1293	7845114	0.824058	4095693	0.430215
1111525849857211	sebaceous	Ck	Present study	China	Healthy	53.938	9.98574	66571604	124105	96605597	642	55188654	0.829012	28607340	0.429723
DP1806001299	sebaceous	AI	CNP0000635	China	Healthy	12.0655	0.999336	10872980	81565	59626540	652	7582630	0.697383	4669756	0.429483
1111525849862132	sebaceous	Ck	Present study	China	Healthy	84.5253	18.109	120726918	682055	456096603	628	100971742	0.836365	51814296	0.429186
DP1807004422	sebaceous	Fh	CNP0000635	China	Healthy	17.3483	10.8802	119261610	90687	82304184	857	87975460	0.737668	51166615	0.429028
DP1808006742	sebaceous	AI	CNP0000635	China	Healthy	11.8907	6.80578	72886366	111261	103400491	906	50192864	0.688645	31252112	0.428779
DP1807004409	sebaceous	Ck	CNP0000635	China	Healthy	13.4291	3.54605	39074646	160930	116952770	671	27421568	0.701774	16737441	0.428345
DP1808006821	sebaceous	Fh	CNP0000635	China	Healthy	12.4877	3.86486	42249686	110132	78210937	650	28196760	0.667384	18093558	0.428253
DP1806001330	sebaceous	Ck	CNP0000635	China	Healthy	14.6941	1.80335	21088160	6028	4155463	660	14930170	0.707988	9019206	0.427691
DT2007043878-1	sebaceous	Ck	Present study	China	Healthy	116.858	3.76758	25117212	16595	23132031	2072	17226696	0.685852	10739116	0.42756
1111525849854221	sebaceous	Ck	Present study	China	Healthy	62.9931	29.2329	194886084	207902	187161630	792	172485530	0.885058	83306238	0.427461
DP1806001254	sebaceous	AI	CNP0000635	China	Healthy	10.5638	4.91095	54510470	23708	20570619	809	35837144	0.657436	23273414	0.426953
DP1807004506	sebaceous	Fh	CNP0000635	China	Healthy	21.1579	10.4489	113437478	51335	51043087	963	73498024	0.647917	48421766	0.426859
1111525849737051	sebaceous	Ck	Present study	China	Healthy	18.5733	14.9174	99449136	587068	414954551	678	70311194	0.707007	42410166	0.426451
DP1807004488	sebaceous	Fh	CNP0000635	China	Healthy	22.4384	8.13826	88686446	99713	86369204	857	57798994	0.651723	37793234	0.426144
DP1806001276	sebaceous	Ck	CNP0000635	China	Healthy	14.312	6.47524	70626732	124215	92893497	678	41203448	0.583397	30079789	0.425898
1111525849767822	sebaceous	Ck	Present study	China	Healthy	64.4135	22.5093	150061709	237185	226391745	851	79592164	0.530396	63846356	0.425467
DP1808006743	sebaceous	Fh	CNP0000635	China	Healthy	10.0634	3.28392	35585218	67332	54609488	710	19873546	0.558478	15078194	0.423721
1111525849752670	sebaceous	Ck	Present study	China	Healthy	26.6444	11.493	76620164	56442	53461396	878	67809842	0.885013	32303729	0.421609
DP1806001251	sebaceous	AI	CNP0000635	China	Healthy	11.8633	6.78541	73847250	33653	29819900	741	48675264	0.659134	31095243	0.421075
1111525849751520	sebaceous	Ck	Present study	China	Healthy	71.7634	38.162	254413194	153230	149399511	925	243383278	0.956646	107034732	0.420712
DP1808006637	sebaceous	AI	CNP0000635	China	Healthy	10.1714	4.22932	46171262	26713	28073621	1106	37187614	0.805428	19394628	0.420058
1111525849742797	sebaceous	Ck	Present study	China	Healthy	67.5987	43.7789	291859478	282581	308711841	1159	279432662	0.957422	122589271	0.420028
DP1806001428	sebaceous	AI	CNP0000635	China	Healthy	11.7196	7.81998	86389842	14668	12248619	750	68549840	0.793494	36143752	0.41838
DSKIN0049-1	sebaceous	Ck	Present study	China	Healthy	65.2377	16.0753	107168544	83970	155361242	5751	65881018	0.614742	44802853	0.41806
DP1806001232	sebaceous	Fh	CNP0000635	China	Healthy	11.5266	4.27578	46983258	65301	47355256	651	29052366	0.618356	19639395	0.418008
DP1806001373	sebaceous	Fh	CNP0000635	China	Healthy	13.0284	5.59978	60894198	95528	79101583	749	48435352	0.795402	25395053	0.417036
DT2007043842-1	sebaceous	Ck	Present study	China	Healthy	128.888	4.80667	32044452	8336	12081287	2454	28024646	0.874555	13337947	0.416233
DP1808006646	sebaceous	AI	CNP0000635	China	Healthy	10.8299	5.15435	56189998	23685	35421678	2109	41530732	0.739113	23332921	0.41525
DP1808006727	sebaceous	AI	CNP0000635	China	Healthy	11.5389	4.25649	46095258	76361	56821132	683	29215768	0.633813	19061296	0.41352
DT2007045308-1	sebaceous	Ck	Present study	China	Healthy	177.621	40.1969	267979436	1567010	1163166034	717	221849548	0.82786	110800302	0.413466
DT2007045309-1	sebaceous	Ck	Present study	China	Healthy	57.2087	13.4684	89789450	8681	16954330	6943	73376686	0.817208	37080768	0.412975
DP1806001422	sebaceous	AI	CNP0000635	China	Healthy	6.73733	4.86031	52710126	20710	28958380	1879	34337166	0.651434	21738437	0.412415
DP1806001443	sebaceous	AI	CNP0000635	China	Healthy	11.7195	6.00445	66071472	11558	14134566	1393	46599634	0.705291	27223157	0.412026
DP1808006800	sebaceous	Fh	CNP0000635	China	Healthy	10.2615	4.20748	46154852	54628	44718909	779	32163310	0.696857	18977663	0.411174
DP1808006885	sebaceous	Ck	CNP0000635	China	Healthy	14.0191	3.92226	42974034	158564	119401010	712	27097098	0.630546	17658575	0.410913
DP1807004536	sebaceous	Fh	CNP0000635	China	Healthy	16.7584	5.8599	64247550	163963	119449660	678	43187152	0.672199	26359547	0.410281
DP1808006823	sebaceous	AI	CNP0000635	China	Healthy	13.7908	2.755	30189392	162890	113674084	657	17149322	0.568058	12381561	0.41013
1111525849857374	sebaceous	Ck	Present study	China	Healthy	55.8338	23.9764	159842758	137264	155918189	1247	146648732	0.917456	65369774	0.408963
DT2007043852-1	sebaceous	Ck	Present study	China	Healthy	126.755	29.3742	195827746	14510	20238778	3671	166751612	0.851522	79842462	0.407718
DP1807004537	sebaceous	Ck	CNP0000635	China	Healthy	17.5835	5.65724	62279268	162651	114760819	658	43443940	0.697567	25344151	0.406944
DP1808006639	sebaceous	Ck	CNP0000635	China	Healthy	12.1852	4.92111	53863682	26468	30782245	1278	36601904	0.679528	21917375	0.406905
DP1806001464	sebaceous	AI	CNP0000635	China	Healthy	15.2671	2.16972	24142282	9495	7457818	719	15277192	0.632798	9803531	0.406073
DP1808006861	sebaceous	Ck	CNP0000635	China	Healthy	14.6056	7.16523	77867642	77729	57384606	710	56447776	0.72492	31616906	0.406034
DP1806001421	sebaceous	Fh	CNP0000635	China	Healthy	7.51899	2.55708	27945622	22798	25925538	1262	17802418	0.637038	11314606	0.404879
1111525849671031	sebaceous	Ck	Present study	China	Healthy	62.0816	15.0641	100427026	494171	328001385	629	80893726	0.805498	40583717	0.404112
DP1806001356	sebaceous	AI	CNP0000635	China	Healthy	17.94	3.56201	39281088	114901	76429343	630	26732814	0.680552	15841808	0.403294
DP1808006883	sebaceous	AI	CNP0000635	China	Healthy	11.9061	8.93459	98613252	40511	40409834	1013	70686160	0.716802	39708455	0.402669
DP1807004406	sebaceous	Ck	CNP0000635	China	Healthy	12.49	7.00403	76170270	39550	39060309	898	40241826	0.528314	30647301	0.402353
DP1806001427	sebaceous	Fh	CNP0000635	China	Healthy	16.3757	5.93216	65257492	77296	55258726	667	37617422	0.576446	26165586	0.400959
DP1807004424	sebaceous	Ck	CNP0000635	China	Healthy	19.0323	9.10465	99754866	106480	93436665	766	69575984	0.69747	39972239	0.400705
DP1807004399	sebaceous	AI	CNP0000635	China	Healthy	17.6786	7.6951	84338506	41563	43901976	1111	30457076	0.361129	33734000	0.399983
DP1808006850	sebaceous	AI	CNP0000635	China	Healthy	8.36045	1.71037	18802350	6232	8477648	2099	13010734	0.691974	7520526	0.399978
DP1808006810	sebaceous	Ck	CNP0000635	China	Healthy	8.14604	2.7613	30370466	43122	30175586	627	18222572	0.60001	12100031	0.398414
DP1806001347	sebaceous	AI	CNP0000635	China	Healthy	13.7932	8.90272	97344748	53569	46775394	854	74716588	0.767546	38636067	0.396899
DP1807004507	sebaceous	Ck	CNP0000635	China	Healthy	21.7683	4.38425	47887218	45222	42576372	897	27802988	0.580593	18981112	0.396371
DP1807004516	sebaceous	Ck	CNP0000635	China	Healthy	16.1552	5.62309	61672582	168527	126465744	710	44035840	0.714026	24338857	0.394646
DP1807004385	sebaceous	Ck	CNP0000635	China	Healthy	14.8207	4.97677	54071538	25163	28868641	1370	42271450	0.781769	21325193	0.394389
DT2007043849-1	sebaceous	Ck	Present study	China	Healthy	135.984	49.6137	330758332	14181	20152842	2195	312499150	0.944796	130403444	0.394256
DP1808006848	sebaceous	Fh	CNP0000635	China	Healthy	11.1216	1.86639	20529466	8160	9167496	1151	13443118	0.654821	8087596	0.393951
1111525849640249	sebaceous	Ck	Present study	China	Healthy	170.756	84.489	563259736	1720763	1893104411	1053	439657880	0.78056	221798203	0.393776
DP1806001224	sebaceous	AI	CNP0000635	China	Healthy	12.5584	2.4623	27108844	65119	42475708	617	17516676	0.646161	10668430	0.393541
DP1808006895	sebaceous	AI	CNP0000635	China	Healthy	16.2009	5.86085	63712840	127882	96456504	666	27683002	0.434496	24908191	0.390945
1111525849483071	sebaceous	Ck	Present study	China	Healthy	68.8505	22.8853	152568518	569651	439623771	649	114406830	0.749872	59503229	0.39001
DP1806001242	sebaceous	AI	CNP0000635	China	Healthy	11.4595	6.79743	74352766	34749	31622751	807	50892440	0.684473	28991231	0.389915
DP1808006801	sebaceous	Ck	CNP0000635	China	Healthy	11.6471	3.32865	36343344	139884	103361338	700	24326182	0.669344	14111918	0.388294
DP1807004508	sebaceous	AI	CNP0000635	China	Healthy	16.8437	9.77612	106563932	38587	40028132	1036	69394756	0.651203	41338628	0.387923
DP1808006753	sebaceous	Ck	CNP0000635	China	Healthy	11.439	5.82272	63011400	104089	113586329	1199	33072406	0.524864	24424533	0.387621
1111525849640280	sebaceous	Ck	Present study	China	Healthy	75.21	28.0086	186723750	346706	258219113	642	170316622	0.912132	72323476	0.387329
DP1808006900	sebaceous	Ck	CNP0000635	China	Healthy	16.2047	8.9081	97644462	129534	104221022	760	65220452	0.667938	37819232	0.387316
DP1808006882	sebaceous	Ck	CNP0000635	China	Healthy	11.6068	7.8133	86278396	33577	30746192	917	65926426	0.764113	33406009	0.387189
1111525849666496	sebaceous	Ck	Present study	China	Healthy	62.1524	11.7905	78603364	92756	84911385	810	70555350	0.897612	30371729	0.386392
DP1807004428	sebaceous	Fh	CNP0000635	China	Healthy	15.5407	8.32346	90876398	81710	75867463	868	71991574	0.792192	35059347	0.385792
DP1808006640	sebaceous	AI	CNP0000635	China	Healthy	11.5701	5.53805	60417666	23338	35421391	2239	37318262	0.617671	23301782	0.385678
DP1808006769	sebaceous	AI	CNP0000635	China	Healthy	17.6423	11.7763	125803526	13425	18936939	1757	94726450	0.752971	48499165	0.385515
1111525849773237	sebaceous	Ck	Present study	China	Healthy	57.8616	26.7822	178547978	249866	190109945	641	162512544	0.91019	68791541	0.385283
DP1806001435	sebaceous	Ck	CNP0000635	China	Healthy	14.2928	8.09989	88403500	50240	39549468	723	76326916	0.863392	34013586	0.384754
DP1806001275	sebaceous	AI	CNP0000635	China	Healthy	11.0222	3.85526	42099562	61209	45399225	655	21217384	0.503981	16195727	0.384701
DP1808006682	sebaceous	AI	CNP0000635	China	Healthy	15.481	4.43669	48112046	108759	84852181	696	25547998	0.53101	18488775	0.384286
DP1808006768	sebaceous	Ck	CNP0000635	China	Healthy	11.9948	7.14126	78303034	63478	56541450	866	58959036	0.75296	30070879	0.384032
DP1806001278	sebaceous	AI	CNP0000635	China	Healthy	15.9191	9.96995	108984498	26162	27924068	1159	57819704	0.530531	41777363	0.383333
DP1808006871	sebaceous	AI	CNP0000635	China	Healthy	11.6392	6.56027	71518398	47607	43829689	796	32027568	0.447823	27404000	0.383174
DP1808006679	sebaceous	AI	CNP0000635	China	Healthy	16.1768	4.84798	57662086	326	206472	608	27511682	0.477119	22067516	0.382704
DP1808006829	sebaceous	AI	CNP0000635	China	Healthy	13.5066	5.40047	58837430	132528	104164588	710	35639538	0.605729	22467798	0.381862
1111525849858897	sebaceous	Ck	Present study	China	Healthy	27.8884	14.8446	98964294	75827	69724039	814	88530204	0.894567	37776120	0.381715
DP1808006777	sebaceous	Ck	CNP0000635	China	Healthy	15.4728	2.2958	25017254	204752	140996202	660	15651766	0.625639	9541593	0.3814
DP1806001469	sebaceous	Fh	CNP0000635	China	Healthy	14.182	6.67254	73499008	45197	37605823	781	35948366	0.4891	28031405	0.381385
1111525849736400	sebaceous	Ck	Present study	China	Healthy	91.4142	12.8645	85763276	371865	242287485	621	68201624	0.795231	32692583	0.381196
1111525849633314	sebaceous	Ck	Present study	China	Healthy	59.1022	23.8204	158802630	254323	193193018	654	135351676	0.852326	60479089	0.380844
DP1807004560	sebaceous	Fh	CNP0000635	China	Healthy	18.0425	3.20877	35186366	207821	149145600	681	19293300	0.548317	13372835	0.380057
DP1807004371	sebaceous	Ck	CNP0000635	China	Healthy	19.6376	3.59334	39256346	180921	132201052	676	25010466	0.637106	14851661	0.378325
DP1807004497	sebaceous	Fh	CNP0000635	China	Healthy	18.3603	4.6879	51437980	41439	38194584	897	33769374	0.656507	19421001	0.377562
DP1807004515	sebaceous	Fh	CNP0000635	China	Healthy	20.5356	10.6614	115431908	187263	157601948	801	78443876	0.679568	43552202	0.377298
DP1806001287	sebaceous	AI	CNP0000635	China	Healthy	12.8329	1.60126	17765410	139150	91450795	633	10662824	0.600201	6687507	0.376434
DP1806001323	sebaceous	AI	CNP0000635	China	Healthy	12.8906	6.21606	68244154	71918	55141216	700	50107542	0.734239	25601512	0.375146
DP1806001483	sebaceous	Ck	CNP0000635	China	Healthy	19.2807	9.8731	107904064	33069	36703035	1136	80154436	0.742831	40415831	0.374553
DP1808006781	sebaceous	AI	CNP0000635	China	Healthy	18.1776	6.43592	69517096	197100	177759895	892	41490924	0.596845	25982711	0.37376
DSKIN0028-1	sebaceous	Ck	Present study	China	Healthy	85.3746	0.427174	2847824	1726	4584656	21478	2167340	0.761051	1061683	0.372805
DP1808006794	sebaceous	Fh	CNP0000635	China	Healthy	8.57045	2.87002	31279734	80191	69933828	803	22253942	0.711449	11619026	0.371455
DP1808006826	sebaceous	AI	CNP0000635	China	Healthy	9.0444	5.31857	58405216	46160	44311587	932	28603798	0.489747	21692784	0.371419
DP1807004318	sebaceous	AI	CNP0000635	China	Healthy	17.6902	7.12413	77857462	91117	74685023	711	59283784	0.76144	28846623	0.370506
DP1806001230	sebaceous	AI	CNP0000635	China	Healthy	11.7461	1.87781	20721174	103594	71460192	653	14360292	0.693025	7673792	0.370336
DP1808006901	sebaceous	AI	CNP0000635	China	Healthy	13.6878	5.06498	55750224	116320	90859718	708	37684218	0.675947	20562674	0.368836
1111525849759280	sebaceous	Ck	Present study	China	Healthy	29.5183	17.1777	114517936	85549	102684174	1338	101454358	0.885925	42124372	0.367841
DP1806001481	sebaceous	Fh	CNP0000635	China	Healthy	17.381	6.5051	72135650	20263	20152567	1047	46161046	0.63992	26466423	0.366898
DP1808006763	sebaceous	AI	CNP0000635	China	Healthy	13.061	2.43474	26525798	159901	121464337	708	16282764	0.613846	9726997	0.3667
DP1808006818	sebaceous	Fh	CNP0000635	China	Healthy	11.0422	3.73558	41160262	93472	67052033	655	25511138	0.6198	15091493	0.366652
DP1807004313	sebaceous	Ck	CNP0000635	China	Healthy	23.8173	3.10775	34220560	16868	21382138	1432	20599832	0.601972	12526372	0.366048
1111525849669879	sebaceous	Ck	Present study	China	Healthy	66.1912	34.8201	232133906	191722	190577589	989	222399860	0.958067	84654081	0.364678
DP1806001366	sebaceous	Ck	CNP0000635	China	Healthy	12.5996	1.21394	13301094	122978	83057636	648	7722064	0.580559	4849640	0.364605
DT2007043850-1	sebaceous	Ck	Present study	China	Healthy	50.54	10.0131	66753940	4976	6063043	1616	57707304	0.864478	24301227	0.364042
DP1808006898	sebaceous	AI	CNP0000635	China	Healthy	16.663	5.79073	63748732	100047	79073270	744	33454150	0.524781	23186469	0.363717
DP1806001245	sebaceous	AI	CNP0000635	China	Healthy	11.7426	6.13684	67002238	61390	46911680	656	37546602	0.560378	24362621	0.363609
DP1808006767	sebaceous	Fh	CNP0000635	China	Healthy	11.0716	7.33782	80466988	54382	54563284	1047	56219258	0.698662	29249688	0.363499
DP1808006631	sebaceous	AI	CNP0000635	China	Healthy	9.73759	2.09755	22938724	62025	50036044	697	11525258	0.502437	8333703	0.363303
DP1806001284	sebaceous	AI	CNP0000635	China	Healthy	8.6358	4.77787	52363448	15712	17428337	1221	44102256	0.842234	19020023	0.363231
DP1807004550	sebaceous	AI	CNP0000635	China	Healthy	13.9546	3.73919	41170236	68431	50347879	663	24082548	0.58495	14886248	0.361578
1111525849479725	sebaceous	Ck	Present study	China	Healthy	61.693	15.0934	100622688	575446	405705374	675	72637656	0.721881	36354936	0.3613
DP1806001218	sebaceous	AI	CNP0000635	China	Healthy	11.0165	3.33204	36815758	73545	54154066	669	20569584	0.558717	13287198	0.360911
DS1912041097-1	sebaceous	Ck	Present study	China	Healthy	94.3366	3.38437	22562496	13293	21831266	3708	17945438	0.795366	8142533	0.360888
DP1807004423	sebaceous	AI	CNP0000635	China	Healthy	17.5791	6.66428	72903888	154519	123068069	720	51227470	0.702671	26272919	0.360377
DP1807004562	sebaceous	AI	CNP0000635	China	Healthy	15.8757	7.5002	81647954	53315	52439247	938	59397696	0.727485	29402302	0.360111
1111525849633275	sebaceous	Ck	Present study	China	Healthy	47.7496	21.0571	140380618	140536	145202121	1042	125446110	0.893614	50528130	0.359937
DT2007043836-1	sebaceous	Ck	Present study	China	Healthy	119.709	19.9594	133062584	32558	32591279	780	82532362	0.620252	47647949	0.358087
DP1806001326	sebaceous	AI	CNP0000635	China	Healthy	15.3942	3.11854	34233192	125337	89983350	658	22598388	0.660131	12256589	0.358032
DP1806001394	sebaceous	Fh	CNP0000635	China	Healthy	10.24	5.79948	63208142	36560	32589175	733	36618176	0.579327	22623247	0.357917
DP1808006833	sebaceous	Fh	CNP0000635	China	Healthy	13.1536	5.67858	62804260	10364	9273894	914	39137606	0.623168	22379893	0.356344
DP1806001381	sebaceous	Ck	CNP0000635	China	Healthy	12.3777	2.72325	29702908	134155	101496189	695	14783238	0.497703	10584037	0.35633
DP1806001406	sebaceous	Fh	CNP0000635	China	Healthy	12.4499	2.74036	30445730	145086	90756566	602	13556070	0.445254	10833067	0.355816
DP1806001459	sebaceous	Ck	CNP0000635	China	Healthy	18.8589	3.75448	42012714	20099	16009681	733	25418438	0.605018	14935805	0.355507
1111525849484253	sebaceous	Ck	Present study	China	Healthy	95.5096	28.6265	190843264	183291	164416455	778	177012314	0.927527	67818718	0.355363
DSKIN0055-1	sebaceous	Ck	Present study	China	Healthy	98.7255	0.954888	6365922	10405	14011805	1879	4149434	0.65182	2253725	0.35403
DP1808006652	sebaceous	AI	CNP0000635	China	Healthy	8.88268	1.65048	18064624	13320	16271822	1421	9187006	0.508563	6393712	0.353936
DT2007043862-1	sebaceous	Ck	Present study	China	Healthy	37.3118	7.54696	50313072	3035	6072086	15580	41986096	0.834497	17741055	0.352613
DP1807004459	sebaceous	AI	CNP0000635	China	Healthy	17.0898	3.52317	38886174	231159	163539325	680	22704744	0.583877	13708183	0.352521
DP1807004284	sebaceous	Fh	CNP0000635	China	Healthy	21.055	8.79903	95667182	76627	87614861	1246	57027202	0.5961	33669038	0.351939
DP1806001206	sebaceous	AI	CNP0000635	China	Healthy	12.51	2.45266	26959774	13598	14247072	1175	15257656	0.565942	9482999	0.351746
1111525849853788	sebaceous	Ck	Present study	China	Healthy	98.0672	45.8771	305847074	105922	69909977	603	289393580	0.946204	107565020	0.351695
DSKIN0035-1	sebaceous	Ck	Present study	China	Healthy	89.7115	2.60194	17346290	39485	46987155	1260	10835170	0.624639	6066044	0.349703
DP1806001263	sebaceous	AI	CNP0000635	China	Healthy	11.3473	7.69746	84027502	49619	46636185	967	52838402	0.628823	29380431	0.349653
1111525849475849	sebaceous	Ck	Present study	China	Healthy	57.443	20.8179	138785774	388923	301709834	696	111476308	0.803226	48510826	0.349537
DP1807004511	sebaceous	AI	CNP0000635	China	Healthy	13.8349	6.10283	66614916	174003	141543591	771	34810764	0.522567	23262627	0.34921
DP1806001414	sebaceous	Ck	CNP0000635	China	Healthy	11.5789	3.34955	36780360	28124	29651886	1017	23409206	0.636459	12810548	0.348299
DP1806001215	sebaceous	AI	CNP0000635	China	Healthy	9.7239	4.40328	48048660	54880	41654350	678	34342440	0.714743	16728164	0.34815
1111525849650039	sebaceous	Ck	Present study	China	Healthy	39.9565	17.4359	116239242	90173	118265019	1738	103544698	0.89079	40380537	0.347392
DP1806001482	sebaceous	AI	CNP0000635	China	Healthy	13.4319	6.89237	75635142	19007	26621127	1783	59908090	0.792067	26260625	0.347201
DP1806001319	sebaceous	Fh	CNP0000635	China	Healthy	12.8357	7.37521	80494302	138785	101397110	689	44711800	0.555465	27943877	0.347153
DP1807004382	sebaceous	Ck	CNP0000635	China	Healthy	13.3949	5.00607	54483330	46434	52224710	1200	36034508	0.661386	18909780	0.347075
DP1806001396	sebaceous	Ck	CNP0000635	China	Healthy	10.7841	5.09989	55879270	47142	40243619	718	37199112	0.665705	19352059	0.346319
DP1808006817	sebaceous	AI	CNP0000635	China	Healthy	11.8551	2.37384	26114150	16097	16086228	950	15554982	0.595653	9031645	0.345853
DP1808006745	sebaceous	AI	CNP0000635	China	Healthy	12.0502	4.52842	49077904	77656	64958431	725	39580724	0.806488	16947476	0.345318
DP1808006649	sebaceous	AI	CNP0000635	China	Healthy	10.5498	4.19415	45728368	19441	29720039	2080	33129818	0.724492	15763955	0.34473
DP1808006827	sebaceous	Fh	CNP0000635	China	Healthy	11.676	5.38888	59022520	99555	84932721	788	34278434	0.580769	20326059	0.344378
1111525849858550	sebaceous	Ck	Present study	China	Healthy	108.311	49.2247	328164344	320865	281289047	723	306010536	0.932492	112768130	0.343633
DP1806001387	sebaceous	Ck	CNP0000635	China	Healthy	8.20792	1.76909	19732740	22941	17319118	719	16969290	0.859956	6768171	0.342992
1111525849861046	sebaceous	Ck	Present study	China	Healthy	58.5222	20.063	133753606	205341	192334246	793	116518524	0.871143	45842154	0.342736
1111525849480457	sebaceous	Ck	Present study	China	Healthy	104.544	25.726	171506564	379691	293243650	648	148212518	0.86418	58607040	0.341719
DP1808006657	sebaceous	Ck	CNP0000635	China	Healthy	11.8321	3.33586	36487510	67707	59284753	768	16619018	0.455471	12454024	0.341323
DP1806001257	sebaceous	AI	CNP0000635	China	Healthy	13.7337	7.37391	81957458	25773	20448346	772	62196304	0.758885	27948633	0.341014
DP1808006803	sebaceous	Fh	CNP0000635	China	Healthy	8.72615	4.28819	46981616	73658	61982624	786	33243282	0.707581	15969543	0.33991
DP1807004407	sebaceous	Fh	CNP0000635	China	Healthy	14.4662	4.51427	50076018	31436	28593143	915	31827580	0.635585	17001993	0.339524
DP1808006659	sebaceous	Fh	CNP0000635	China	Healthy	9.52772	2.37154	26003844	45584	40811495	780	11092370	0.426567	8814726	0.338978
1111525849649795	sebaceous	Ck	Present study	China	Healthy	38.9528	23.5577	157051340	142622	142836529	976	147568320	0.939618	53214365	0.338834
DT2007043837-1	sebaceous	Ck	Present study	China	Healthy	143.261	27.7658	185105174	43481	34473135	677	153599806	0.829797	62635480	0.338378
1111525849479064	sebaceous	Ck	Present study	China	Healthy	82.7819	9.6935	64623324	140879	141871387	1010	55732398	0.862419	21859807	0.338265
DP1806001203	sebaceous	AI	CNP0000635	China	Healthy	11.5024	1.69529	18743514	77579	52580894	635	12050018	0.64289	6327820	0.337601
DP1808006638	sebaceous	Fh	CNP0000635	China	Healthy	14.3891	3.60857	39553282	81458	69007674	753	22128060	0.559449	13311260	0.33654
DP1807004566	sebaceous	Fh	CNP0000635	China	Healthy	12.8818	4.16611	45310298	40773	35781930	730	27988248	0.617702	15215345	0.335803
1111525849644392	sebaceous	Ck	Present study	China	Healthy	88.2687	25.513	170086744	315124	240259753	642	149725214	0.880287	56909587	0.334592
DP1806001473	sebaceous	AI	CNP0000635	China	Healthy	13.0731	5.45456	59594144	19219	24979947	1559	35035790	0.587907	19918925	0.334243
1111525849484910	sebaceous	Ck	Present study	China	Healthy	65.382	28.9829	193219228	118563	129029771	1105	180316886	0.933224	64579384	0.334229
DP1807004400	sebaceous	Ck	CNP0000635	China	Healthy	19.6312	11.5985	127123660	100956	86415316	768	82581052	0.649612	42448474	0.333915
DP1806001308	sebaceous	AI	CNP0000635	China	Healthy	16.4765	7.70022	84069362	138254	108588701	724	65178654	0.775296	27985715	0.332888
DP1808006739	sebaceous	AI	CNP0000635	China	Healthy	10.3673	2.19192	23831148	32478	36863566	1222	18789240	0.788432	7930036	0.332759
DP1807004419	sebaceous	Fh	CNP0000635	China	Healthy	18.297	2.45757	27129292	54015	51526290	985	22079408	0.813859	9027192	0.332747
DP1808006748	sebaceous	AI	CNP0000635	China	Healthy	10.4563	2.49693	27299388	323680	238816463	712	11881460	0.435228	9046531	0.331382
DT2007043873-1	sebaceous	Ck	Present study	China	Healthy	102.18	1.22589	8172606	3838	5614436	2213	6869668	0.840573	2707168	0.331249
DP1808006703	sebaceous	AI	CNP0000635	China	Healthy	11.7555	3.72336	40232328	42801	46630857	1139	24865732	0.618054	13323794	0.331171
DP1806001380	sebaceous	AI	CNP0000635	China	Healthy	11.4843	5.7835	63494682	64639	50283946	678	33705168	0.530835	21002373	0.330774
1111525849752591	sebaceous	Ck	Present study	China	Healthy	58.0956	27.3497	182331214	266092	245696585	831	170193852	0.933432	60124167	0.329752
DP1806001348	sebaceous	Ck	CNP0000635	China	Healthy	13.9851	5.41787	60144584	84915	61327536	667	42008484	0.698458	19660800	0.326892
DP1808006715	sebaceous	AI	CNP0000635	China	Healthy	11.7911	1.31351	14344822	121414	86299205	664	12223040	0.852087	4689013	0.326878
1111525849853900	sebaceous	Ck	Present study	China	Healthy	74.1746	42.0242	280161074	137985	128719441	882	265523590	0.947753	91559401	0.32681
DP1808006645	sebaceous	Ck	CNP0000635	China	Healthy	11.3302	5.70926	62407454	22039	30205088	1814	44368414	0.710947	20392780	0.326768
DP1806001374	sebaceous	AI	CNP0000635	China	Healthy	13.1305	9.45144	103061784	29833	38671501	1504	80538850	0.781462	33636935	0.326376
1111525849861985	sebaceous	Ck	Present study	China	Healthy	49.5275	30.7368	204912022	400532	586753498	1945	156105742	0.761818	66775817	0.325876
1111525849478185	sebaceous	Ck	Present study	China	Healthy	90.1653	24.401	162673030	1181569	840028153	681	133754872	0.822231	52943864	0.325462
1111525849766731	sebaceous	Ck	Present study	China	Healthy	74.8447	28.0473	186982176	333404	305364254	773	164080252	0.877518	60687228	0.324562
DP1808006759	sebaceous	Ck	CNP0000635	China	Healthy	12.2076	3.56775	39119010	156068	117509599	704	17663572	0.451534	12691673	0.324437
DP1807004436	sebaceous	Ck	CNP0000635	China	Healthy	25.3789	13.5505	147782108	85967	93539371	1123	133742292	0.904997	47935313	0.324365
1111525849736752	sebaceous	Ck	Present study	China	Healthy	80.4349	42.9335	286223634	309973	328638822	1080	263762542	0.921526	92726797	0.323966
DP1807004505	sebaceous	AI	CNP0000635	China	Healthy	17.2165	10.4361	113549100	147924	127380635	825	72731408	0.640528	36774398	0.323863
DP1808006653	sebaceous	Fh	CNP0000635	China	Healthy	9.30034	1.66153	18160190	37790	32864130	761	9152026	0.503961	5872532	0.323374
DP1808006867	sebaceous	Ck	CNP0000635	China	Healthy	11.5459	3.29859	36015886	87062	64217066	691	21482236	0.596466	11615828	0.32252
DP1807004455	sebaceous	Fh	CNP0000635	China	Healthy	17.4181	3.36966	37344020	26927	25164094	893	16603234	0.444602	12031151	0.322171
DP1807004532	sebaceous	AI	CNP0000635	China	Healthy	16.5109	4.92261	54356700	71489	55554867	734	29203654	0.53726	17507307	0.322082
DP1807004418	sebaceous	Ck	CNP0000635	China	Healthy	18.4319	5.79992	63389414	28065	35878733	1536	41405912	0.653199	20367096	0.321301
DP1807004324	sebaceous	AI	CNP0000635	China	Healthy	22.9225	12.9627	141285640	52707	60025130	1227	75321860	0.533118	45272184	0.32043
1111525849486744	sebaceous	Ck	Present study	China	Healthy	79.1377	41.7772	278514856	316691	354773702	1203	256115330	0.919575	89052507	0.319741
DP1807004306	sebaceous	AI	CNP0000635	China	Healthy	35.851	10.7146	117253056	22541	31957345	2244	76451722	0.652023	37185257	0.317137
1111525849748686	sebaceous	Ck	Present study	China	Healthy	77.5221	33.3452	222301184	371381	279892950	638	206272454	0.927896	70468381	0.316995
DP1807004430	sebaceous	Ck	CNP0000635	China	Healthy	13.6949	5.6666	62044764	107033	92335491	776	38306086	0.617394	19621714	0.316251
1111525849861548	sebaceous	Ck	Present study	China	Healthy	45.3568	22.4294	149529376	179850	208920814	1332	133324360	0.891627	47045994	0.314627
DP1806001202	sebaceous	Fh	CNP0000635	China	Healthy	10.4943	1.43652	15814938	23530	17424134	673	9969008	0.630354	4964536	0.313914
DP1808006692	sebaceous	Fh	CNP0000635	China	Healthy	15.7322	2.52455	27462742	127789	104076617	777	13941912	0.507666	8616602	0.313756
1111525849859858	sebaceous	Ck	Present study	China	Healthy	147.682	70.7647	471764630	311934	296269883	900	451577828	0.95721	147790932	0.313273
DP1806001248	sebaceous	AI	CNP0000635	China	Healthy	15.9936	3.34954	36948536	15922	19071191	1442	23148028	0.626494	11567007	0.313057
DP1808006907	sebaceous	AI	CNP0000635	China	Healthy	23.0174	10.4366	114457574	33244	36597281	1096	40673726	0.355361	35820268	0.312957
DP1808006802	sebaceous	AI	CNP0000635	China	Healthy	8.03261	3.62648	39636050	29452	30795625	1087	28439740	0.717522	12399165	0.312825
DP1807004311	sebaceous	Fh	CNP0000635	China	Healthy	19.1407	5.37349	58819666	188454	144582979	702	38966694	0.662477	18398226	0.31279
1111525849669703	sebaceous	Ck	Present study	China	Healthy	48.4437	18.8996	125997356	195212	143497747	636	114937416	0.912221	39395528	0.312669
DT2007043864-1	sebaceous	Ck	Present study	China	Healthy	99.8873	2.48941	16596072	6113	11000338	4381	13031244	0.7852	5178428	0.312027
DT2007044644-1	sebaceous	Ck	Present study	China	Healthy	126.129	23.0824	153882652	57498	54654445	896	126827688	0.824184	47863630	0.31104
DT2007043847-1	sebaceous	Ck	Present study	China	Healthy	96.315	30.3244	202162706	69660	76576961	1150	170855252	0.845137	62806824	0.310675
DP1806001395	sebaceous	AI	CNP0000635	China	Healthy	8.5456	3.25162	35586544	30175	30478847	982	20337212	0.571486	11031887	0.310002
DP1807004498	sebaceous	Ck	CNP0000635	China	Healthy	18.864	2.81364	30977112	29606	25447287	831	17456308	0.563523	9583900	0.309386
DP1807004503	sebaceous	Fh	CNP0000635	China	Healthy	13.5829	6.88724	75592622	72288	65363520	803	45631362	0.603648	23344494	0.30882
DS1912041101-1	sebaceous	Ck	Present study	China	Healthy	103.944	0.350921	2339476	1849	4850351	9083	1715214	0.733162	722461	0.308813
DP1806001400	sebaceous	Fh	CNP0000635	China	Healthy	13.8136	5.93767	65028012	70382	62313392	792	29686148	0.456513	20076982	0.308744
DP1807004341	sebaceous	Fh	CNP0000635	China	Healthy	20.427	3.56166	38342662	79430	68995255	780	18086584	0.471709	11837878	0.308739
DP1808006849	sebaceous	Ck	CNP0000635	China	Healthy	11.092	1.31423	14491466	11328	11178688	966	7901688	0.545265	4468629	0.308363
DP1808006824	sebaceous	Fh	CNP0000635	China	Healthy	13.7332	5.79395	63672858	120704	91484989	680	32753550	0.514404	19619752	0.308134
DP1808006892	sebaceous	AI	CNP0000635	China	Healthy	14.1495	5.88241	64651216	106443	77441096	668	47490190	0.73456	19899030	0.30779
DP1807004482	sebaceous	Fh	CNP0000635	China	Healthy	17.5759	8.45553	92632990	86198	83289155	997	57468502	0.620389	28469432	0.307336
DP1807004456	sebaceous	AI	CNP0000635	China	Healthy	19.7821	4.06148	44992748	52662	45145612	816	21604568	0.480179	13822012	0.307205
DP1807004303	sebaceous	AI	CNP0000635	China	Healthy	18.8577	5.85939	63571712	115329	91131341	705	50091998	0.787961	19499012	0.306725
1111525849744228	sebaceous	Ck	Present study	China	Healthy	55.1683	22.2128	148085454	189763	223374408	1359	133159136	0.899205	45327815	0.306092
DP1808006702	sebaceous	Ck	CNP0000635	China	Healthy	11.1757	2.5782	28106684	82776	68073122	722	13672904	0.486465	8580271	0.305275
DP1808006708	sebaceous	Ck	CNP0000635	China	Healthy	10.6343	2.54558	27614524	62641	54665955	787	14944818	0.541194	8427132	0.30517
DP1808006731	sebaceous	Fh	CNP0000635	China	Healthy	18.3392	4.13222	46618516	13768	11230220	758	26825486	0.575426	14221259	0.305056
DP1808006825	sebaceous	Ck	CNP0000635	China	Healthy	13.0711	4.74165	51982920	137526	103096742	688	26203764	0.504084	15826002	0.304446
DP1807004327	sebaceous	AI	CNP0000635	China	Healthy	22.1126	7.16234	78231164	60460	55329170	763	59335690	0.758466	23811155	0.304369
DP1808006695	sebaceous	Fh	CNP0000635	China	Healthy	15.8672	7.6197	83022802	121043	111762175	887	50328538	0.606201	25261913	0.304277
DP1806001262	sebaceous	Fh	CNP0000635	China	Healthy	16.2008	10.6344	116582584	57603	48240349	810	85165056	0.730513	35452570	0.304098
DP1806001228	sebaceous	Ck	CNP0000635	China	Healthy	12.6263	1.68362	18674124	136081	92052147	648	9837564	0.526802	5678252	0.304071
1111525849862212	sebaceous	Ck	Present study	China	Healthy	50.4043	27.0793	180528468	195953	204189063	1072	164837868	0.913085	54888756	0.304045
DP1808006724	sebaceous	AI	CNP0000635	China	Healthy	10.9337	1.76475	19285696	118449	85992115	670	8600240	0.445939	5854175	0.30355
DS1912042224-1	sebaceous	Ck	Present study	China	Healthy	98.1406	5.4272	36181338	55247	66618756	1277	26659414	0.736828	10973645	0.303296
1111525849856911	sebaceous	Ck	Present study	China	Healthy	99.0147	37.2943	248628880	414742	297368514	615	233680492	0.939877	75337153	0.30301
DP1808006628	sebaceous	AI	CNP0000635	China	Healthy	8.40106	3.50167	38075456	18317	27047298	2239	15121098	0.397135	11534587	0.30294
DP1807004408	sebaceous	AI	CNP0000635	China	Healthy	15.5123	2.54328	28102154	24900	24088722	999	16726158	0.595191	8502055	0.302541
1111525849751715	sebaceous	Ck	Present study	China	Healthy	88.3552	32.4508	216338592	241889	219839714	807	198001074	0.915237	65357214	0.302106
1111525849481795	sebaceous	Ck	Present study	China	Healthy	47.4184	22.3077	148717722	161322	167547987	1065	135803250	0.913161	44882275	0.301795
DP1807004290	sebaceous	Fh	CNP0000635	China	Healthy	17.6949	2.78247	30923424	138795	98447054	669	16236276	0.525048	9321637	0.301443
DP1807004357	sebaceous	AI	CNP0000635	China	Healthy	17.6752	3.73808	40817114	28070	33342736	1389	25858498	0.633521	12295961	0.301245
DP1808006891	sebaceous	Ck	CNP0000635	China	Healthy	10.1521	5.39098	59533960	51812	40702744	725	42581368	0.715245	17929797	0.301169
DP1807004557	sebaceous	Fh	CNP0000635	China	Healthy	15.6871	3.26636	35774344	110817	82205385	671	18845600	0.526791	10769118	0.301029
DP1806001327	sebaceous	Ck	CNP0000635	China	Healthy	15.1043	1.78943	19737402	176098	117749767	642	10692286	0.541727	5919654	0.299921
DP1807004491	sebaceous	Fh	CNP0000635	China	Healthy	15.6553	5.54154	60262342	61721	59091099	910	33656122	0.558493	18026222	0.299129
DP1808006644	sebaceous	Fh	CNP0000635	China	Healthy	9.38809	3.1488	34329970	24405	31614802	1709	22849834	0.665594	10256960	0.298776
DP1807004573	sebaceous	Ck	CNP0000635	China	Healthy	25.7221	5.57928	61223480	71945	65639942	878	28684252	0.468517	18276267	0.298517
DP1807004517	sebaceous	AI	CNP0000635	China	Healthy	20.4297	3.94479	43436260	29902	29569353	983	23555056	0.54229	12944671	0.298015
DP1806001401	sebaceous	AI	CNP0000635	China	Healthy	14.2541	3.4222	37542824	125940	92198506	664	22929626	0.610759	11173987	0.297633
DP1807004398	sebaceous	Fh	CNP0000635	China	Healthy	16.0347	6.98969	76741688	94509	78249835	749	61167392	0.797056	22837095	0.297584
DP1806001369	sebaceous	Ck	CNP0000635	China	Healthy	13.9709	3.65936	40782402	152351	108766618	676	22631094	0.554923	12121484	0.297223
DP1808006899	sebaceous	Fh	CNP0000635	China	Healthy	13.1023	3.55523	39337310	120114	88881436	674	22764152	0.578691	11682485	0.296982
DP1806001329	sebaceous	AI	CNP0000635	China	Healthy	17.1268	5.67073	62526482	61999	51491866	789	38221112	0.611279	18565552	0.296923
DP1807004567	sebaceous	Ck	CNP0000635	China	Healthy	16.2755	2.79028	30629586	149059	105616662	656	20959608	0.684293	9085933	0.296639
DP1807004416	sebaceous	Fh	CNP0000635	China	Healthy	16.4807	2.56525	28379942	27769	25369540	868	15000696	0.528567	8401504	0.296037
DP1808006663	sebaceous	Ck	CNP0000635	China	Healthy	9.06832	1.34842	14771394	55338	43856609	691	8088448	0.547575	4372062	0.295982
1111525849861803	sebaceous	Ck	Present study	China	Healthy	47.0944	17.1295	114196568	171782	130394293	645	103364518	0.905146	33747403	0.29552
DP1806001344	sebaceous	AI	CNP0000635	China	Healthy	13.9211	5.72376	63188200	67639	48853332	659	49971602	0.790838	18646369	0.295093
DP1807004531	sebaceous	Ck	CNP0000635	China	Healthy	17.5938	8.12143	90558228	225597	156514624	664	81186052	0.896507	26714800	0.295001
DP1807004365	sebaceous	Ck	CNP0000635	China	Healthy	21.1403	5.67421	61850940	91261	79112499	729	30748286	0.497135	18232790	0.294786
DP1807004504	sebaceous	Ck	CNP0000635	China	Healthy	17.9102	6.24606	68274670	171992	130745380	695	44096572	0.64587	20112734	0.294586
DP1807004558	sebaceous	Ck	CNP0000635	China	Healthy	14.7428	3.42198	37461040	89819	71344613	708	21096890	0.563169	10979750	0.293098
DP1807004530	sebaceous	Fh	CNP0000635	China	Healthy	17.7418	4.22891	46578928	153102	113619761	711	24400708	0.523857	13609458	0.292181
1111525849736183	sebaceous	Ck	Present study	China	Healthy	83.1215	22.2604	151616602	784487	540958504	628	125124520	0.825269	44180878	0.291399
DP1807004481	sebaceous	AI	CNP0000635	China	Healthy	15.9307	5.08306	55737822	48969	50101062	1023	54472022	0.97729	16223078	0.29106
DP1806001449	sebaceous	AI	CNP0000635	China	Healthy	14.7613	5.12018	56847744	24707	22572042	813	26074860	0.458679	16544632	0.291034
DP1808006669	sebaceous	Ck	CNP0000635	China	Healthy	8.56514	2.24306	24611502	17257	18888815	1168	12866772	0.522795	7160732	0.290951
DT2007043851-1	sebaceous	Ck	Present study	China	Healthy	122.987	23.8607	159071364	123092	87544005	635	120798802	0.7594	46223551	0.290584
DP1806001340	sebaceous	Fh	CNP0000635	China	Healthy	14.4885	3.93682	42936754	94811	68291368	654	25172948	0.58628	12476065	0.290568
DP1807004572	sebaceous	Fh	CNP0000635	China	Healthy	23.544	4.74981	51844190	114339	92877116	765	24033934	0.46358	15024521	0.289801
DP1806001185	sebaceous	AI	CNP0000635	China	Healthy	9.97218	1.77205	19795096	53628	36113558	607	12941230	0.653759	5733361	0.289635
1111525849852445	sebaceous	Ck	Present study	China	Healthy	90.5579	45.901	306006524	227558	201200495	762	265781336	0.868548	88588377	0.289498
DP1807004472	sebaceous	Ck	CNP0000635	China	Healthy	14.9075	6.68136	72928944	46845	54896563	1260	38274620	0.524821	21096234	0.289271
DP1808006905	sebaceous	Fh	CNP0000635	China	Healthy	16.0945	8.54216	92715482	85288	68598654	708	36539042	0.394099	26789443	0.288942
DP1807004538	sebaceous	AI	CNP0000635	China	Healthy	17.2156	5.2692	57718404	175479	127035494	670	40360430	0.699264	16651808	0.288501
DP1806001410	sebaceous	AI	CNP0000635	China	Healthy	9.8588	5.07598	55633968	21793	27884681	1614	32541022	0.584913	16036375	0.288248
DP1807004358	sebaceous	Ck	CNP0000635	China	Healthy	19.8627	6.72011	73250212	41140	43112587	1043	53130094	0.725323	21029128	0.287086
DP1808006647	sebaceous	Fh	CNP0000635	China	Healthy	8.76102	2.72306	29790820	24370	27760677	1209	19935192	0.669172	8519288	0.28597
DP1807004299	sebaceous	Fh	CNP0000635	China	Healthy	17.9759	3.99574	43620804	214424	168731049	725	24023864	0.550743	12447726	0.285362
1111525849771023	sebaceous	Ck	Present study	China	Healthy	58.7421	33.6488	224325292	337036	344100873	1033	200032774	0.891709	64005819	0.285326
DT2007044648-1	sebaceous	Ck	Present study	China	Healthy	126.789	5.85716	39047730	17322	13634866	652	21718894	0.556214	11133353	0.285122
1111525849742957	sebaceous	Ck	Present study	China	Healthy	83.743	35.6603	237733279	149795	163249495	1133	222339622	0.935248	67774263	0.285085
DP1807004510	sebaceous	Ck	CNP0000635	China	Healthy	16.0286	3.80055	42056388	171935	124951917	697	19986460	0.47523	11981805	0.284899
DP1806001383	sebaceous	AI	CNP0000635	China	Healthy	10.6014	2.93249	32231338	61604	48165438	668	20602052	0.639193	9178247	0.284762
DP1807004282	sebaceous	AI	CNP0000635	China	Healthy	19.4571	8.79926	95413562	65665	70760381	1074	77171198	0.808807	27157882	0.284633
DP1807004559	sebaceous	AI	CNP0000635	China	Healthy	15.8312	3.50021	38209430	149496	110623092	686	22706254	0.594258	10873619	0.284579
DP1806001328	sebaceous	Fh	CNP0000635	China	Healthy	12.1023	6.12218	67615846	73248	58895332	771	43529714	0.64378	19211453	0.284126
1111525849853712	sebaceous	Ck	Present study	China	Healthy	68.003	24.2643	161761802	412827	274175898	604	146309888	0.904477	45929689	0.283934
DP1808006660	sebaceous	Ck	CNP0000635	China	Healthy	10.424	1.85989	20430322	109320	80254174	662	9276342	0.454048	5796661	0.283728
DP1807004529	sebaceous	AI	CNP0000635	China	Healthy	18.4546	3.34683	37014454	40453	35283255	832	16396800	0.442984	10490257	0.28341
DP1807004451	sebaceous	Ck	CNP0000635	China	Healthy	19.9978	6.55447	72084480	82212	73013077	844	32447390	0.45013	20427585	0.283384
DT2007045300-1	sebaceous	Ck	Present study	China	Healthy	109.819	9.67897	64526496	14971	12332178	673	48122038	0.745772	18274112	0.283203
DP1806001354	sebaceous	Ck	CNP0000635	China	Healthy	16.609	2.75302	30603248	163313	106934017	628	18116158	0.591968	8639922	0.28232
1111525849645676	sebaceous	Ck	Present study	China	Healthy	102.926	18.749	224863166	1101986	863132207	762	175062646	0.77853	63373450	0.281831
DT2007043861-1	sebaceous	Ck	Present study	China	Healthy	100.31	2.43856	16257046	7584	12455296	2252	12556004	0.772342	4572082	0.281237
DP1806001357	sebaceous	Ck	CNP0000635	China	Healthy	13.4173	2.14351	23799320	140211	94977244	643	12886164	0.541451	6693079	0.28123
DP1806001293	sebaceous	AI	CNP0000635	China	Healthy	9.59302	2.15078	23805252	58077	39172340	640	12558102	0.527535	6693587	0.281181
DP1807004417	sebaceous	AI	CNP0000635	China	Healthy	14.7381	3.47795	38427136	57747	53972051	923	21886070	0.569547	10801150	0.281081
1111525849858166	sebaceous	Ck	Present study	China	Healthy	14.5368	3.67895	44387200	19702	24284120	1416	40469674	0.911742	12475091	0.281052
DP1806001260	sebaceous	AI	CNP0000635	China	Healthy	14.1569	8.35725	91584962	35679	31973970	830	77492312	0.846125	25736978	0.281018
DP1806001258	sebaceous	Ck	CNP0000635	China	Healthy	12.8984	2.76011	31113852	65228	42434243	618	19435438	0.624655	8728831	0.280545
DP1806001233	sebaceous	AI	CNP0000635	China	Healthy	17.9409	2.20986	24391860	10387	13863467	1684	10599754	0.434561	6830592	0.280036
1111525849736171	sebaceous	Ck	Present study	China	Healthy	60.8101	32.9165	219443140	288673	295725155	1019	204671112	0.932684	61247478	0.279104
DP1806001479	sebaceous	AI	CNP0000635	China	Healthy	11.8514	5.6284	61732550	12957	18321765	1883	34432604	0.557771	17228564	0.279084
DP1806001180	sebaceous	Ck	CNP0000635	China	Healthy	10.5498	4.50062	49544802	83542	59135938	657	25508724	0.514862	13812186	0.278782
1111525849861727	sebaceous	Ck	Present study	China	Healthy	25.5701	10.3096	68730756	115275	136545342	1335	58360368	0.849116	19151923	0.278651
DP1807004453	sebaceous	AI	CNP0000635	China	Healthy	19.5108	9.3647	102044604	55768	49929756	848	45341388	0.444329	28353446	0.277853
DSKIN0040-1	sebaceous	Ck	Present study	China	Healthy	93.6539	3.86545	25769688	41716	66268620	2097	18542504	0.719547	7151445	0.277514
1111525849767380	sebaceous	Ck	Present study	China	Healthy	95.3811	49.1391	327593916	156922	194863418	1469	305286582	0.931906	90900592	0.277479
DP1808006655	sebaceous	AI	CNP0000635	China	Healthy	9.21827	1.58867	17437518	45759	40657031	743	7678674	0.440354	4828352	0.276894
DP1808006707	sebaceous	Fh	CNP0000635	China	Healthy	11.4061	2.73976	29838472	54107	52329490	926	22534468	0.755215	8255037	0.276657
1111525849773100	sebaceous	Ck	Present study	China	Healthy	94.8297	36.3358	242238784	129621	126714897	939	226240088	0.933955	66634394	0.275077
DT2007043841-1	sebaceous	Ck	Present study	China	Healthy	95.7933	5.62553	37503542	10540	10542909	813	29551560	0.787967	10290847	0.274397
DP1806001305	sebaceous	AI	CNP0000635	China	Healthy	12.2882	2.07219	22881048	86566	59965008	636	15466662	0.67596	6272225	0.274123
1111525849758282	sebaceous	Ck	Present study	China	Healthy	16.4045	9.76416	65094420	84910	85949679	1025	59840758	0.919292	17834581	0.27398
1111525849771545	sebaceous	Ck	Present study	China	Healthy	70.5562	38.2536	255023712	189132	237941909	1463	229475904	0.899822	69671579	0.273196
DP1806001199	sebaceous	Fh	CNP0000635	China	Healthy	13.6831	2.12174	23546504	110890	76116415	649	12345302	0.524294	6406601	0.272083
1111525849853957	sebaceous	Ck	Present study	China	Healthy	97.053	22.8875	271484496	826808	703479686	756	210556064	0.775573	73725446	0.271564
DP1806001234	sebaceous	Ck	CNP0000635	China	Healthy	12.8494	2.03988	22514836	16825	16982414	1060	12179314	0.540946	6097954	0.270842
DP1807004378	sebaceous	AI	CNP0000635	China	Healthy	21.8497	5.08818	55501220	196412	150512694	688	25159592	0.453316	15010222	0.270449
1111525849479445	sebaceous	Ck	Present study	China	Healthy	73.9326	27.3623	182409437	266120	205340283	648	173313572	0.950135	49321617	0.27039
DP1806001412	sebaceous	Fh	CNP0000635	China	Healthy	11.4189	3.08765	33899090	81233	63466338	686	18726796	0.552428	9156643	0.270115
DP1808006835	sebaceous	AI	CNP0000635	China	Healthy	9.93812	6.17338	67490772	20529	27077347	1644	35073724	0.519682	18203338	0.269716
DP1808006662	sebaceous	Fh	CNP0000635	China	Healthy	10.1957	1.28448	14100146	62481	47817462	669	7136870	0.506156	3797041	0.269291
DP1808006874	sebaceous	AI	CNP0000635	China	Healthy	11.5189	6.45041	70375174	132178	112443636	807	26530568	0.376988	18945874	0.269212
DP1806001461	sebaceous	AI	CNP0000635	China	Healthy	11.9839	1.75917	19523746	11906	12504872	1154	15297016	0.783508	5245289	0.268662
1111525849669408	sebaceous	Ck	Present study	China	Healthy	42.5273	20.2717	135144564	185106	186918442	1025	123564834	0.914316	36161634	0.267577
DP1806001250	sebaceous	Fh	CNP0000635	China	Healthy	14.5479	4.08136	45078886	91535	66303047	667	29583614	0.656263	12047672	0.267258
1111525849475989	sebaceous	Ck	Present study	China	Healthy	16.0679	6.07725	40515032	21187	17857023	688	35879860	0.885594	10807074	0.266742
DP1808006670	sebaceous	AI	CNP0000635	China	Healthy	10.5714	1.91726	21046180	47438	39497451	747	9614880	0.456847	5596934	0.265936
1111525849645504	sebaceous	Ck	Present study	China	Healthy	94.2533	48.982	326546342	205472	211290135	1023	308418858	0.944487	86739256	0.265626
DP1808006721	sebaceous	AI	CNP0000635	China	Healthy	12.9033	2.294	24942114	143348	105433315	671	19205042	0.769985	6592279	0.264303
DP1806001402	sebaceous	Ck	CNP0000635	China	Healthy	10.1485	3.6498	40323740	48339	44607891	874	20461192	0.507423	10654874	0.264233
1111525849639004	sebaceous	Ck	Present study	China	Healthy	87.0359	24.2927	161951174	844912	547312109	602	145066920	0.895745	42670167	0.263476
DP1807004331	sebaceous	Ck	CNP0000635	China	Healthy	33.3865	6.5119	71133598	213351	157064724	681	38971304	0.547861	18686235	0.262692
1111525849737450	sebaceous	Ck	Present study	China	Healthy	78.5571	29.963	199753130	107886	102267184	904	186618000	0.934243	52376570	0.262207
DP1806001465	sebaceous	Ck	CNP0000635	China	Healthy	16.1941	2.78582	30796778	38412	27907304	692	15335784	0.497967	8052290	0.261465
DP1807004565	sebaceous	AI	CNP0000635	China	Healthy	18.2527	3.33039	36479054	156477	118166473	705	18039444	0.494515	9518602	0.260933
DP1808006853	sebaceous	AI	CNP0000635	China	Healthy	13.3696	2.66166	29348494	156141	109910801	663	22680840	0.772811	7654815	0.260825
DP1807004379	sebaceous	Ck	CNP0000635	China	Healthy	19.0646	3.5666	39163894	199680	143975954	668	19835302	0.506469	10207135	0.260626
DP1807004391	sebaceous	Ck	CNP0000635	China	Healthy	16.802	5.42382	59045902	39467	48243242	1332	27742966	0.469854	15386345	0.260583
DP1806001285	sebaceous	Ck	CNP0000635	China	Healthy	15.0893	2.53478	27930768	151585	111541425	706	15036448	0.538347	7275849	0.260496
1111525849859453	sebaceous	Ck	Present study	China	Healthy	59.1757	22.8765	152509942	203558	214324693	1111	134765484	0.88365	39627060	0.259833
DP1808006844	sebaceous	AI	CNP0000635	China	Healthy	12.5058	2.15708	23592180	24832	26471385	1146	9074788	0.384652	6128862	0.259784
DP1808006714	sebaceous	Ck	CNP0000635	China	Healthy	12.4476	1.46597	16084988	96857	81490928	838	7447434	0.463005	4177824	0.259734
DP1808006728	sebaceous	Fh	CNP0000635	China	Healthy	13.1429	1.57375	17249534	150503	107104326	672	8680174	0.503212	4476893	0.259537
DP1808006732	sebaceous	Ck	CNP0000635	China	Healthy	15.4769	3.18829	35028286	188501	133877964	673	15368438	0.438744	9086701	0.25941
1111525849668081	sebaceous	Ck	Present study	China	Healthy	56.0633	26.5364	176909494	183623	162905687	739	159004710	0.898791	45862268	0.259241
1111525849478145	sebaceous	Ck	Present study	China	Healthy	65.5398	44.4335	296223378	258319	304417751	1323	259613560	0.876411	76769098	0.259159
DP1808006737	sebaceous	Fh	CNP0000635	China	Healthy	14.4272	2.97803	32346654	205732	157011349	726	15106668	0.467024	8381266	0.259108
DP1808006807	sebaceous	Ck	CNP0000635	China	Healthy	11.4346	1.59469	17586960	138847	95783227	645	10880846	0.618688	4556074	0.25906
DP1807004487	sebaceous	AI	CNP0000635	China	Healthy	17.4903	3.81087	42260886	26738	31599965	1295	16056496	0.379938	10943947	0.258962
DP1808006787	sebaceous	AI	CNP0000635	China	Healthy	11.0435	2.44797	26470606	160997	137315481	830	13303180	0.502564	6851014	0.258816
DP1807004429	sebaceous	AI	CNP0000635	China	Healthy	18.6415	5.98642	65936008	100947	72845610	654	43544314	0.660403	16984884	0.257596
DT2007045290-1	sebaceous	Ck	Present study	China	Healthy	38.5642	7.22552	48170108	8122	8383864	1042	43157512	0.89594	12389175	0.257196
DP1807004493	sebaceous	AI	CNP0000635	China	Healthy	17.1818	5.10266	55503812	164322	120915249	680	34539036	0.622282	14245294	0.256654
DP1808006667	sebaceous	AI	CNP0000635	China	Healthy	8.60393	1.5488	16956722	24564	28197161	1309	12686154	0.748149	4346948	0.256355
DP1807004483	sebaceous	Ck	CNP0000635	China	Healthy	17.6388	5.43736	59519814	73989	70694367	980	29163834	0.489985	15228539	0.255857
DP1808006868	sebaceous	AI	CNP0000635	China	Healthy	14.1755	6.01557	65552812	70624	53371445	701	39109238	0.596607	16747609	0.255483
DP1806001437	sebaceous	AI	CNP0000635	China	Healthy	12.5613	2.90791	32530632	50070	34134869	643	13889750	0.426974	8310310	0.255461
DP1807004377	sebaceous	Fh	CNP0000635	China	Healthy	14.7228	3.40125	37247164	137122	108100332	711	20647822	0.554346	9506310	0.255222
DP1806001197	sebaceous	AI	CNP0000635	China	Healthy	12.3486	0.926824	10408380	41483	27257451	608	5168278	0.49655	2653679	0.254956
DP1808006804	sebaceous	Ck	CNP0000635	China	Healthy	9.69433	1.40744	15562444	105307	74016461	661	8606290	0.553017	3965074	0.254785
DP1807004551	sebaceous	Fh	CNP0000635	China	Healthy	19.6274	3.39948	37533056	86101	59910120	655	18232716	0.485778	9556882	0.254626
DP1807004414	sebaceous	AI	CNP0000635	China	Healthy	13.894	1.9886	22176832	14072	13787239	966	10062240	0.453728	5645023	0.254546
DP1806001214	sebaceous	Fh	CNP0000635	China	Healthy	11.2761	4.20037	46931528	109517	80519593	699	25996430	0.553923	11944538	0.25451
DP1807004312	sebaceous	AI	CNP0000635	China	Healthy	25.9553	15.1421	163935204	45743	54592926	1354	113464076	0.692128	41662795	0.254142
DP1806001309	sebaceous	Ck	CNP0000635	China	Healthy	15.2998	6.06355	66543074	79916	60877088	733	39529600	0.594045	16895721	0.253907
1111525849753200	sebaceous	Ck	Present study	China	Healthy	60.9946	23.4974	156649636	426310	329382555	677	126592366	0.808124	39739515	0.253684
DP1806001398	sebaceous	AI	CNP0000635	China	Healthy	11.419	3.58966	39171974	60729	51109617	707	22941538	0.585662	9912378	0.253048
DP1807004484	sebaceous	AI	CNP0000635	China	Healthy	18.0144	8.29855	91086134	133569	118582823	879	42644494	0.468178	23045130	0.253004
DP1808006719	sebaceous	Fh	CNP0000635	China	Healthy	10.8817	2.91384	31741692	116760	93385619	728	20312856	0.639942	8025009	0.252822
DP1806001314	sebaceous	AI	CNP0000635	China	Healthy	11.8694	3.24887	35672344	117459	90099595	706	13605898	0.381413	8977767	0.251673
DT2007043859-1	sebaceous	Ck	Present study	China	Healthy	88.0418	0.882329	5882196	2203	4316030	20255	4652030	0.790866	1479799	0.251573
DP1807004519	sebaceous	Ck	CNP0000635	China	Healthy	18.1239	6.27044	69375986	98835	76962234	747	38115820	0.549409	17436562	0.251334
DP1808006847	sebaceous	AI	CNP0000635	China	Healthy	11.8693	1.41123	15535968	14033	13622370	952	7603990	0.489444	3900124	0.251038
DP1808006648	sebaceous	Ck	CNP0000635	China	Healthy	9.41105	2.21707	24243194	29873	34533163	1372	14762720	0.608943	6068428	0.250315
DP1806001413	sebaceous	AI	CNP0000635	China	Healthy	10.5106	6.40316	69910470	19804	25724787	1800	42567294	0.608883	17450617	0.249614
DP1808006668	sebaceous	Fh	CNP0000635	China	Healthy	10.8744	1.8278	20059732	22942	20588615	813	9306434	0.463936	4986725	0.248594
DP1807004334	sebaceous	Ck	CNP0000635	China	Healthy	30.3179	5.22177	57181540	35592	39551069	1191	31496406	0.550814	14213012	0.248559
DP1807004388	sebaceous	Ck	CNP0000635	China	Healthy	16.7279	1.87105	20561374	226968	164670445	696	6904432	0.335796	5106682	0.248363
DP1808006865	sebaceous	AI	CNP0000635	China	Healthy	12.0765	0.628513	6960996	89950	59252967	638	3385240	0.486315	1727343	0.248146
DP1806001377	sebaceous	AI	CNP0000635	China	Healthy	11.9094	5.17669	55041086	39617	51491001	1527	35099200	0.637691	13644561	0.247898
DP1808006866	sebaceous	Fh	CNP0000635	China	Healthy	9.83727	5.48354	59777062	59330	48645266	806	41241864	0.689928	14791128	0.247438
DP1806001416	sebaceous	AI	CNP0000635	China	Healthy	13.9479	1.63147	18103406	11778	14033086	1386	10421286	0.575653	4452157	0.245929
DP1806001188	sebaceous	AI	CNP0000635	China	Healthy	11.4866	1.47766	16356608	71232	48928199	638	7307008	0.446731	4006848	0.244968
DP1808006656	sebaceous	Fh	CNP0000635	China	Healthy	11.1188	1.79756	19700454	109994	83207102	681	7021082	0.356392	4815718	0.244447
DP1806001184	sebaceous	Fh	CNP0000635	China	Healthy	8.4933	0.863741	9513636	5666	5274183	955	5583056	0.586848	2322324	0.244105
DP1808006701	sebaceous	Fh	CNP0000635	China	Healthy	12.6612	3.64831	39692710	82354	71223558	769	30721704	0.773989	9680576	0.243888
DP1808006664	sebaceous	AI	CNP0000635	China	Healthy	8.91829	2.09764	22915182	41754	40383717	917	11728944	0.511842	5575990	0.243332
DP1808006834	sebaceous	Ck	CNP0000635	China	Healthy	9.32859	2.9703	32625180	51368	46094563	894	20200646	0.619173	7924344	0.24289
DP1806001333	sebaceous	Ck	CNP0000635	China	Healthy	9.69765	1.37206	15334586	64623	43402643	642	14045346	0.915926	3722420	0.242747
DP1807004305	sebaceous	Fh	CNP0000635	China	Healthy	36.3702	17.7354	192553956	27010	34205078	1406	115837572	0.601585	46709913	0.242581
DP1807004380	sebaceous	Fh	CNP0000635	China	Healthy	17.213	5.17491	56034318	44111	50389409	1164	33307084	0.594405	13591976	0.242565
DP1807004366	sebaceous	Fh	CNP0000635	China	Healthy	19.1816	6.19386	67200680	68917	65721591	837	48653534	0.724004	16261718	0.241987
DP1807004415	sebaceous	Ck	CNP0000635	China	Healthy	13.7262	4.96738	54521532	116306	92489525	694	39585988	0.726062	13181570	0.241768
DP1806001247	sebaceous	Fh	CNP0000635	China	Healthy	14.0616	6.28767	68698668	98369	75561225	705	17840258	0.259689	16580954	0.241358
DP1808006869	sebaceous	Fh	CNP0000635	China	Healthy	13.6333	2.95483	32414576	139791	97683158	649	17058216	0.526251	7819805	0.241243
DP1806001195	sebaceous	Ck	CNP0000635	China	Healthy	9.78961	1.5691	17171602	13478	11610331	884	9386282	0.546617	4122745	0.240091
1111525849758899	sebaceous	Ck	Present study	China	Healthy	64.0737	21.6168	144112082	521270	390683908	678	112996158	0.784085	34569402	0.239879
DP1807004363	sebaceous	AI	CNP0000635	China	Healthy	21.5719	6.08039	67113294	69872	54416864	690	41682448	0.621076	16067125	0.239403
DP1807004478	sebaceous	AI	CNP0000635	China	Healthy	10.0131	1.84601	20387364	40504	31696727	736	18585634	0.911625	4880586	0.239393
DP1806001447	sebaceous	Ck	CNP0000635	China	Healthy	13.3833	2.04762	23087118	59164	39601780	636	12233516	0.529885	5524447	0.239287
DP1806001207	sebaceous	Ck	CNP0000635	China	Healthy	13.164	1.2162	13550570	6825	6316109	926	7840780	0.578631	3238001	0.238957
DP1808006877	sebaceous	AI	CNP0000635	China	Healthy	14.1019	3.81521	41891786	149947	112855308	685	23880322	0.570048	9981234	0.238262
1111525849743314	sebaceous	Ck	Present study	China	Healthy	15.1153	4.17885	27859022	26876	24228177	720	22513278	0.808114	6633773	0.238119
1111525849852394	sebaceous	Ck	Present study	China	Healthy	67.8157	37.2802	248534466	188303	204239760	1150	233050794	0.9377	59000240	0.237393
DP1807004471	sebaceous	AI	CNP0000635	China	Healthy	14.8681	6.24626	68453422	129012	111523666	814	57692786	0.842804	16232597	0.237133
DP1806001296	sebaceous	AI	CNP0000635	China	Healthy	10.9402	4.91049	53698834	124429	88619729	654	24417866	0.454719	12712799	0.236743
DSKIN0151-1	sebaceous	Ck	Present study	China	Healthy	93.3598	15.9889	106592452	575766	432157635	732	49584878	0.465182	25213855	0.236544
DP1808006784	sebaceous	AI	CNP0000635	China	Healthy	9.91951	1.55275	17126392	135166	96150786	675	6864188	0.400796	4039452	0.235861
DT2007045314-1	sebaceous	Ck	Present study	China	Healthy	83.68	15.3789	102526118	154344	106702867	642	63309506	0.617496	24176335	0.235807
DSKIN0032-1	sebaceous	Ck	Present study	China	Healthy	79.8415	4.63817	30921120	53407	56566323	1107	19840290	0.641642	7283288	0.235544
DP1808006712	sebaceous	AI	CNP0000635	China	Healthy	11.1521	2.49176	27198910	115478	94051618	748	12100254	0.44488	6398334	0.235242
DP1806001204	sebaceous	Ck	CNP0000635	China	Healthy	11.4832	1.17991	12986870	10476	10170886	1005	6820370	0.525174	3048171	0.234712
DP1806001307	sebaceous	Fh	CNP0000635	China	Healthy	12.8523	3.06768	33525488	133995	95627713	673	14670822	0.437602	7866678	0.234648
DP1808006878	sebaceous	Fh	CNP0000635	China	Healthy	13.9201	3.57186	39406480	158405	110812209	658	20772736	0.52714	9246552	0.234645
DP1806001321	sebaceous	Ck	CNP0000635	China	Healthy	14.4056	2.42672	26880630	91165	64166594	674	14354516	0.53401	6306370	0.234606
DP1807004464	sebaceous	Fh	CNP0000635	China	Healthy	17.6195	5.68099	62189772	149590	124507575	808	36965012	0.594391	14549002	0.233945
DP1806001183	sebaceous	Ck	CNP0000635	China	Healthy	13.5881	3.07477	33577610	37914	35048511	942	18947654	0.564294	7848489	0.233742
DP1807004340	sebaceous	Ck	CNP0000635	China	Healthy	18.7995	3.03135	33288444	209966	153243303	677	20285698	0.609392	7775056	0.233566
DP1807004361	sebaceous	Ck	CNP0000635	China	Healthy	18.7509	4.46193	48758974	82302	74361124	763	30112604	0.617581	11384599	0.233487
DT2007045289-1	sebaceous	Ck	Present study	China	Healthy	104.068	0.187298	1248654	2323	6251005	7106	968572	0.775693	291115	0.233143
DP1808006799	sebaceous	AI	CNP0000635	China	Healthy	11.1284	2.12414	23320496	125821	88566048	665	11737640	0.503319	5436012	0.2331
DP1807004420	sebaceous	AI	CNP0000635	China	Healthy	12.9856	2.27285	24770628	196474	152466609	726	12185768	0.491944	5769212	0.232905
DP1806001268	sebaceous	Fh	CNP0000635	China	Healthy	13.3448	5.83394	64399440	27393	22055928	749	25724070	0.399446	14978263	0.232584
DP1807004466	sebaceous	Ck	CNP0000635	China	Healthy	21.131	2.09395	23313426	23482	22039060	885	11591258	0.497192	5407425	0.231945
DP1806001419	sebaceous	AI	CNP0000635	China	Healthy	9.49306	1.56682	17247036	99949	73081692	672	9162100	0.531228	3989227	0.231299
DP1807004307	sebaceous	Ck	CNP0000635	China	Healthy	44.3896	6.63861	72913344	16175	24212304	2399	44799228	0.614417	16856790	0.231189
DP1808006886	sebaceous	AI	CNP0000635	China	Healthy	14.4821	5.24412	57346882	134581	101467736	684	19220882	0.335169	13231072	0.23072
DP1807004375	sebaceous	Fh	CNP0000635	China	Healthy	16.6242	4.13939	45532684	102170	83882748	706	29434704	0.646452	10497977	0.230559
DP1807004368	sebaceous	Ck	CNP0000635	China	Healthy	18.9363	5.73917	62428396	43014	48653436	1230	41618210	0.666655	14387393	0.230462
DSKIN0021-1	sebaceous	Ck	Present study	China	Healthy	107.382	2.87995	19199672	29572	39055702	1645	15888538	0.827542	4410219	0.229703
DP1808006796	sebaceous	AI	CNP0000635	China	Healthy	10.7782	1.99916	22009782	128226	96266688	696	9241082	0.419862	5049053	0.2294
DP1807004518	sebaceous	Fh	CNP0000635	China	Healthy	15.7429	6.2515	68925240	135113	105996274	753	32573030	0.472585	15806154	0.229323
DP1808006683	sebaceous	Fh	CNP0000635	China	Healthy	14.3985	7.37079	80720734	71954	60776251	804	51210890	0.634421	18241246	0.22598
1111525849854017	sebaceous	Ck	Present study	China	Healthy	49.9155	17.6064	117375856	125735	144482757	1206	102479458	0.873088	26513108	0.225882
DP1806001269	sebaceous	AI	CNP0000635	China	Healthy	13.2568	2.02362	22426046	111409	75894066	646	5793548	0.25834	5060541	0.225655
1111525849645395	sebaceous	Ck	Present study	China	Healthy	75.4985	25.1587	167724834	425490	325252504	646	147882678	0.881698	37805038	0.225399
DP1808006906	sebaceous	Ck	CNP0000635	China	Healthy	11.1817	3.37673	37133572	114099	88887855	708	16207730	0.436471	8361564	0.225175
DP1808006859	sebaceous	AI	CNP0000635	China	Healthy	9.88566	0.575468	6422594	66295	43346453	633	4713398	0.733878	1444010	0.224833
DT2007043848-1	sebaceous	Ck	Present study	China	Healthy	68.3121	0.729481	4863204	9310	10622399	1174	3066650	0.630582	1093187	0.224787
DP1808006634	sebaceous	AI	CNP0000635	China	Healthy	15.1186	4.64041	50003206	23946	33288479	1724	44560730	0.891157	11211775	0.224221
DP1806001433	sebaceous	Fh	CNP0000635	China	Healthy	14.5976	3.09766	34740574	15169	13504411	882	19281886	0.555025	7777173	0.223864
DP1806001221	sebaceous	AI	CNP0000635	China	Healthy	12.0619	2.47054	27526344	105161	70168320	630	14582026	0.529748	6160700	0.223811
DP1807004552	sebaceous	Ck	CNP0000635	China	Healthy	20.4426	3.17871	34966646	134229	95459405	669	15306006	0.437732	7816648	0.223546
DT2007045296-1	sebaceous	Ck	Present study	China	Healthy	77.6551	14.4473	96315160	18376	18687113	975	71397010	0.741285	21500470	0.22323
DP1808006678	sebaceous	Ck	CNP0000635	China	Healthy	12.7119	2.31387	25200412	26234	26206387	1067	9497732	0.376888	5623212	0.22314
DS1912044178-1	sebaceous	Ck	Present study	China	Healthy	115.284	5.9732	39821346	38885	37617871	831	29734490	0.746697	8874017	0.222846
DP1808006746	sebaceous	Fh	CNP0000635	China	Healthy	15.9699	1.85537	20418894	233074	165159427	677	6842866	0.335124	4543724	0.222525
DP1808006890	sebaceous	Fh	CNP0000635	China	Healthy	9.80408	2.70517	29850700	122793	88302140	680	17013132	0.569941	6634523	0.222257
DP1808006736	sebaceous	AI	CNP0000635	China	Healthy	12.5729	1.35435	14932002	144781	99549517	656	9440304	0.63222	3315068	0.222011
DP1806001279	sebaceous	Ck	CNP0000635	China	Healthy	17.4985	10.4332	114260604	151494	119934329	733	60171456	0.526616	25351744	0.221877
DP1808006879	sebaceous	Ck	CNP0000635	China	Healthy	16.3417	3.48068	38470500	222819	157035238	676	19370680	0.50352	8515167	0.221343
DSKIN0023-1	sebaceous	Ck	Present study	China	Healthy	70.9434	1.38351	9223380	7293	8450054	1075	5659272	0.613579	2037434	0.220899
DP1808006814	sebaceous	AI	CNP0000635	China	Healthy	12.116	0.969889	10779350	157006	109175602	669	4586132	0.425455	2379228	0.220721
DP1806001193	sebaceous	Fh	CNP0000635	China	Healthy	13.8116	1.88227	21000076	19857	14590231	688	11398604	0.542789	4633001	0.220618
DP1808006798	sebaceous	Ck	CNP0000635	China	Healthy	10.9809	1.45476	16065826	16771	14670922	871	8525240	0.530644	3537716	0.220201
DP1806001324	sebaceous	Ck	CNP0000635	China	Healthy	16.9331	3.69097	41536368	16871	12727927	705	23825914	0.573616	9135945	0.219951
DP1806001318	sebaceous	Ck	CNP0000635	China	Healthy	13.5508	6.85964	75241752	62179	47133559	720	46315730	0.615559	16529401	0.219684
DP1807004298	sebaceous	Ck	CNP0000635	China	Healthy	18.0378	3.27727	35979278	218594	157056564	681	21719058	0.603655	7896061	0.219461
DP1808006747	sebaceous	Ck	CNP0000635	China	Healthy	14.6327	2.14734	23739232	208626	145493155	660	9208928	0.38792	5206718	0.21933
DP1806001201	sebaceous	Ck	CNP0000635	China	Healthy	11.5074	1.94379	21587390	68242	48820364	660	15349792	0.711054	4725506	0.218901
DP1808006738	sebaceous	Ck	CNP0000635	China	Healthy	12.5408	2.02846	22108956	161135	117122674	684	9155932	0.414128	4833240	0.21861
DP1807004520	sebaceous	AI	CNP0000635	China	Healthy	19.7355	8.86492	98155744	116597	82134013	673	37512060	0.382169	21397068	0.217991
DP1808006684	sebaceous	Ck	CNP0000635	China	Healthy	14.0862	5.40938	59144196	129958	103064533	727	35560464	0.60125	12870501	0.217612
DP1807004462	sebaceous	AI	CNP0000635	China	Healthy	15.9486	1.66143	18487240	212112	146597819	664	7135630	0.385976	4018207	0.21735
DP1807004492	sebaceous	Ck	CNP0000635	China	Healthy	16.5632	5.87194	65097812	44515	34259357	734	33239442	0.510608	14096674	0.216546
DP1808006744	sebaceous	Ck	CNP0000635	China	Healthy	10.7755	2.88442	31402060	97790	77421405	705	20779884	0.661736	6790717	0.216251
DP1806001249	sebaceous	Ck	CNP0000635	China	Healthy	14.7601	3.6005	39711834	73483	55079377	710	18670198	0.470142	8571991	0.215855
DP1807004480	sebaceous	Ck	CNP0000635	China	Healthy	16.3086	3.8959	42945272	89194	76164899	854	17311040	0.403095	9243777	0.215246
DP1807004548	sebaceous	Fh	CNP0000635	China	Healthy	14.9753	2.92142	31775502	58118	46347159	734	18611882	0.585731	6830397	0.214958
DP1808006733	sebaceous	AI	CNP0000635	China	Healthy	18.4713	2.3249	25559426	42963	36585039	839	19181884	0.750482	5469362	0.213986
DP1808006661	sebaceous	AI	CNP0000635	China	Healthy	8.72214	0.841944	9285456	102870	74239057	663	4015590	0.43246	1984043	0.213672
DP1806001346	sebaceous	Fh	CNP0000635	China	Healthy	16.4978	9.08539	99996064	98939	77035115	733	59235702	0.59238	21304071	0.213049
DP1806001237	sebaceous	Ck	CNP0000635	China	Healthy	7.86611	0.63188	7013654	112347	74515389	638	4951558	0.705988	1491285	0.212626
1111525849743065	sebaceous	Ck	Present study	China	Healthy	13.1805	3.0797	20531310	22643	16599394	664	15040746	0.732576	4365398	0.212622
1111525849737600	sebaceous	Ck	Present study	China	Healthy	99.3951	23.4443	156295050	1017374	686756921	646	133698538	0.855424	33136543	0.212013
DP1807004541	sebaceous	AI	CNP0000635	China	Healthy	18.4467	5.86805	68217362	4267	2835273	642	30493304	0.447002	14385404	0.210876
DP1806001277	sebaceous	Fh	CNP0000635	China	Healthy	13.1792	3.55746	39288590	133063	95370020	663	19627808	0.49958	8226061	0.209375
DP1807004425	sebaceous	Fh	CNP0000635	China	Healthy	16.6941	1.56118	17532626	204929	142589868	671	6754450	0.38525	3669307	0.209285
DP1808006772	sebaceous	AI	CNP0000635	China	Healthy	11.6349	1.74246	19095688	144182	103634172	672	10085014	0.52813	3992836	0.209096
DP1806001476	sebaceous	AI	CNP0000635	China	Healthy	19.0174	4.1798	45941790	12694	18802369	1957	30272634	0.658935	9561631	0.208125
DS1912042274-1	sebaceous	Ck	Present study	China	Healthy	77.9097	0.438103	2920688	6583	9721293	1772	1699684	0.581946	605313	0.20725
DP1808006873	sebaceous	Ck	CNP0000635	China	Healthy	14.4054	3.22298	35357810	159060	122333034	738	21511760	0.608402	7317903	0.206967
DP1807004444	sebaceous	AI	CNP0000635	China	Healthy	14.6287	5.53717	60223502	118081	90737493	717	30917552	0.51338	12433237	0.206452
DP1807004533	sebaceous	Fh	CNP0000635	China	Healthy	20.4437	3.54814	39359528	171623	116832318	655	24367276	0.619095	8110631	0.206065
DP1806001411	sebaceous	Ck	CNP0000635	China	Healthy	13.0258	5.9788	66959274	122601	92632710	711	27756492	0.414528	13783127	0.205843
[truncated: 521 more rows]

## Sheet: Supplementary Table 2
Table S2. MAGs statistics of the 5779 human skin microbial genomes.
MAGs	Genome size(CheckM)	GC(CheckM)	Completeness(CheckM)	Contamination(CheckM)	Strain heterogeneity(CheckM)	cluster MAGs	Classified	isolated	number of genes	number of gene families	Assigned into eggNOG	%	Assigned into CARD	%
1111525849479998_bin.16_new	2681836	0.476611	50.53	2.85	20	median	not Classified	not isolated	3201	3190	2330	0.727898	0	0
1111525849854152_bin.13	4408569	0.429936	86.22	4.61	42.86	median	not Classified	not isolated	4395	4328	3164	0.719909	0	0
1111525849858814_bin.16	5021328	0.476874	94.87	7.06	8.33	median	not Classified	not isolated	4485	4415	3438	0.766555	0	0
DSKIN0041-1_bin.21	3959652	0.477108	66.43	5.18	0	median	not Classified	not isolated	4375	4331	3100	0.708571	0	0
1111525849852267_bin.54	2774479	0.718467	93.2	5.39	57.89	median	not Classified	not isolated	2666	2627	2420	0.907727	0	0
MET0251_bin.68	1444370	0.614523	63.05	2.13	50	median	not Classified	not isolated	1539	1530	1386	0.900585	0	0
1111525849755644_bin.75	2485809	0.644912	96.81	2.08	33.33	high	not Classified	not isolated	2169	2138	1957	0.902259	1	0.000461042
MET0251_bin.6	2045904	0.572967	97.54	1.07	0	high	not Classified	not isolated	1794	1790	1627	0.906912	0	0
MET0251_bin.29	2053628	0.574827	84.88	1.16	33.33	median	not Classified	not isolated	2127	2117	1959	0.921016	0	0
MET0341_bin.8	1899342	0.5838	79.07	1.22	33.33	median	not Classified	not isolated	2091	2086	1942	0.928742	0	0
MET0736_bin.11	2210834	0.582934	88.95	0.39	50	median	not Classified	not isolated	2067	2055	1949	0.942912	0	0
MET0210_bin.7	2192279	0.582337	91.96	0.87	0	high	not Classified	not isolated	2146	2136	2025	0.943616	0	0
MET0737_bin.8	2164404	0.584706	96.8	0.19	0	high	not Classified	not isolated	2053	2043	1937	0.943497	0	0
SRR2005678_bin.2	2737009	0.702232	77.73	2.87	60	median	not Classified	not isolated	2974	2956	2710	0.911231	0	0
MET0182_bin.6	2108477	0.635831	93.86	0.58	0	high	not Classified	not isolated	1899	1885	1766	0.929963	0	0
1111525849752591_bin.31	2814696	0.719026	65.87	2.32	0	median	not Classified	not isolated	3259	3241	2915	0.894446	0	0
SRR1950779_bin.1	3215544	0.718161	90.79	3.37	30	high	not Classified	not isolated	3426	3405	3098	0.904262	0	0
1111525849771950_bin.29	3812375	0.658602	97.84	3.24	0	high	not Classified	not isolated	3750	3663	3474	0.9264	1	0.000266667
1111525849743403_bin.21	1675336	0.709799	56.36	0.72	0	median	not Classified	not isolated	2102	2094	1928	0.917222	0	0
1111525849486576_bin.65	3108396	0.71626	99.82	1.62	100	high	not Classified	not isolated	3210	3170	2961	0.92243	0	0
1111525849853977_bin.6	3260856	0.714242	99.01	1.67	80	high	not Classified	not isolated	3470	3414	3179	0.916138	0	0
1111525849854152_bin.37	3064218	0.713317	91.94	3.82	29.41	high	not Classified	not isolated	3330	3273	2992	0.898498	0	0
1111525849663802_bin.11	2576189	0.73055	70.44	2.4	50	median	not Classified	not isolated	3085	3068	2854	0.925122	0	0
1111525849767143_bin.6	2260611	0.680658	85.04	1.66	100	median	not Classified	not isolated	2483	2459	2299	0.925896	0	0
1111525849478545_bin.26	2516816	0.683247	95.51	1.51	80	high	not Classified	not isolated	2611	2566	2429	0.930295	0	0
1111525849480093_bin.44	2510779	0.682645	97.66	1.87	40	high	not Classified	not isolated	2428	2382	2278	0.938221	0	0
1111525849483071_bin.25	2532165	0.680889	99.05	1.42	60	high	not Classified	not isolated	2569	2537	2398	0.933437	0	0
1111525849736752_bin.52	2519717	0.684878	96.59	2.34	100	high	not Classified	not isolated	2557	2463	2398	0.937818	0	0
MET0251_bin.25	1966332	0.621372	91.58	3.64	80	high	not Classified	not isolated	2042	2028	1831	0.89667	0	0
1111525849481954_bin.32	1995887	0.689735	56.18	3.08	72.73	median	not Classified	not isolated	2495	2448	2173	0.870942	0	0
1111525849484910_bin.16	1259115	0.686469	53.06	1.21	50	median	not Classified	not isolated	1476	1474	1322	0.895664	0	0
1111525849649875_bin.11	2499667	0.685875	83.29	0.65	0	median	not Classified	not isolated	2545	2503	2289	0.899411	0	0
1111525849663802_bin.1	1924194	0.68863	59.1	2.1	50	median	not Classified	not isolated	2392	2368	2162	0.903846	0	0
1111525849853811_bin.29	2154927	0.678417	74.33	2.85	16.67	median	not Classified	not isolated	2672	2649	2256	0.844311	0	0
1111525849862568_bin.18	1727411	0.685331	68.33	1.01	60	median	not Classified	not isolated	2033	2026	1847	0.90851	0	0
MET0772_bin.26	2099444	0.706274	50	0	0	median	not Classified	not isolated	2280	2265	2077	0.910965	0	0
1111525849480988_bin.6	2266402	0.689454	91.11	0.25	100	high	not Classified	not isolated	2291	2282	2106	0.919249	0	0
1111525849638540_bin.4	2668106	0.688174	98.91	1.26	0	high	not Classified	not isolated	2516	2488	2352	0.934817	0	0
1111525849771545_bin.50	2644042	0.688592	98.99	0.25	0	high	not Classified	not isolated	2486	2467	2304	0.92679	0	0
MET0658_bin.28	2643144	0.686039	92.28	2.87	4.55	high	not Classified	not isolated	2824	2791	2540	0.899433	0	0
MET0662_bin.11	2282064	0.692315	90.57	0.86	100	high	not Classified	not isolated	2255	2243	2094	0.928603	0	0
1111525849748616_bin.32	3243378	0.668041	95.16	3.04	14.29	high	Classified	isolated	3386	3326	3054	0.901949	0	0
1111525849644360_bin.23	2196257	0.729267	95.32	1.22	75	high	not Classified	not isolated	2080	2069	1814	0.872115	1	0.000480769
1111525849640249_bin.115	3487988	0.695406	92.33	3.5	56.25	high	not Classified	not isolated	3537	3452	3193	0.902742	0	0
1111525849640249_bin.9	2842326	0.716671	98.99	0	0	high	not Classified	not isolated	2692	2645	2481	0.92162	0	0
MET0044_bin.5	1766382	0.708366	84.72	1.19	25	median	not Classified	not isolated	1876	1869	1645	0.876866	0	0
MET0179_bin.13	1866476	0.712045	89.19	2.42	75	median	not Classified	not isolated	1880	1870	1697	0.90266	0	0
MET0192_bin.9	1131386	0.713141	59.16	1.49	25	median	not Classified	not isolated	1213	1212	1120	0.923331	0	0
1111525849480910_bin.38	2324190	0.734413	93.63	2.68	72.73	high	not Classified	not isolated	2270	2245	2064	0.909251	1	0.000440529
1111525849663614_bin.44	2387788	0.733335	92.76	2.76	36.36	high	not Classified	not isolated	2498	2469	2214	0.886309	0	0
DP1806001386_bin.2	1346722	0.585316	56.16	2.63	0	median	not Classified	not isolated	1629	1617	1463	0.898097	2	0.00122775
DP1807004299_bin.6	1600483	0.585187	60.06	0.13	50	median	not Classified	not isolated	1872	1865	1652	0.882479	1	0.000534188
DP1807004301_bin.5	1835128	0.585559	71.41	0.79	0	median	not Classified	not isolated	2077	2064	1881	0.905633	1	0.000481464
DP1807004430_bin.13	1520829	0.586333	59.44	2.05	7.69	median	not Classified	not isolated	1784	1769	1613	0.904148	0	0
DP1807004435_bin.14	1227926	0.587201	54.3	0.57	0	median	not Classified	not isolated	1461	1457	1305	0.893224	1	0.000684463
DP1808006710_bin.22	1722022	0.587445	67.04	1.07	0	median	not Classified	not isolated	1960	1953	1760	0.897959	1	0.000510204
DP1808006753_bin.22	1440783	0.583683	55.81	1.53	11.11	median	not Classified	not isolated	1737	1729	1515	0.872193	0	0
DP1808006754_bin.9	1614142	0.586177	63.01	2.03	62.5	median	not Classified	not isolated	1825	1812	1639	0.898082	0	0
DP1808006764_bin.15	1275183	0.586159	56.79	0.68	33.33	median	not Classified	not isolated	1428	1424	1303	0.912465	0	0
DP1808006765_bin.8	1518832	0.587266	61.67	1.44	28.57	median	not Classified	not isolated	1708	1700	1546	0.905152	0	0
DP1808006766_bin.9	1276506	0.587967	59.62	0.81	40	median	not Classified	not isolated	1434	1426	1302	0.90795	0	0
MET0235_bin.4	2592173	0.68432	99.13	0.9	40	high	not Classified	not isolated	2424	2395	2243	0.92533	0	0
MET0192_bin.5	862519	0.515549	59.47	0	0	median	not Classified	not isolated	782	780	720	0.920716	0	0
MET0584_bin.1	2250229	0.510762	88.74	0	0	median	not Classified	not isolated	2148	2134	1944	0.905028	0	0
MET0179_bin.4	2134764	0.534878	92.05	0.44	100	high	not Classified	not isolated	2025	2013	1819	0.898272	0	0
MET0565_bin.6	2311789	0.509052	98.01	1.32	50	high	not Classified	not isolated	2260	2243	2027	0.896903	0	0
1111525849478145_bin.2	1816805	0.536748	68.2	6.89	40	median	Classified	isolated	1893	1851	1681	0.888008	0	0
1111525849638712_bin.16	2846251	0.677028	56.14	4.08	28.57	median	not Classified	not isolated	3586	3540	2978	0.830452	0	0
1111525849478145_bin.9	2305139	0.598151	95.14	5.07	74.07	median	not Classified	not isolated	2428	2387	2328	0.958814	0	0
1111525849479196_bin.14_new	1977161	0.638014	71.15	8.59	54.55	median	not Classified	not isolated	2248	2204	2094	0.931495	0	0
1111525849479725_bin.6	1926594	0.585523	82.08	6.39	38.46	median	not Classified	not isolated	2247	2233	2169	0.965287	0	0
1111525849479998_bin.32_new	1821395	0.598243	56.71	9.65	100	median	not Classified	not isolated	2190	2085	2122	0.96895	0	0
1111525849480093_bin.59	2137542	0.658727	92.93	5.28	78.26	median	not Classified	not isolated	2219	2153	2133	0.961244	1	0.000450653
1111525849481488_bin.3	1982217	0.599922	85.69	5.08	37.04	median	not Classified	not isolated	2062	1991	2014	0.976722	0	0
1111525849481828_bin.40	818273	0.671254	50.88	0	0	median	not Classified	not isolated	781	778	757	0.96927	0	0
1111525849483863_bin.46	1728439	0.601034	55.53	5.26	66.67	median	not Classified	not isolated	2187	2055	2085	0.953361	0	0
1111525849486744_bin.1	1155353	0.586036	55.64	0	0	median	not Classified	not isolated	1253	1218	1213	0.968077	0	0
1111525849633314_bin.7	1642837	0.599112	62.2	7.02	75	median	not Classified	not isolated	1657	1571	1629	0.983102	0	0
1111525849638977_bin.17	1163744	0.653513	57.3	2.15	36.36	median	not Classified	not isolated	1426	1421	1307	0.91655	0	0
1111525849645140_bin.13	1617226	0.597017	65.58	6.58	88.46	median	not Classified	not isolated	1903	1847	1848	0.971098	0	0
1111525849663614_bin.8	1172714	0.597473	50.88	0	0	median	not Classified	not isolated	1273	1268	1233	0.968578	0	0
1111525849737158_bin.7_new	1270185	0.60405	53.57	1.19	50	median	not Classified	not isolated	1435	1430	1379	0.960976	0	0
1111525849748616_bin.52	1902814	0.563695	74.99	8.28	0	median	not Classified	not isolated	2047	2039	1931	0.943332	0	0
1111525849753914_bin.18	1874855	0.658442	71.79	7.02	37.93	median	not Classified	not isolated	2244	2197	2112	0.941176	0	0
1111525849755546_bin.13	1550874	0.60102	56.09	6.14	100	median	not Classified	not isolated	1666	1616	1608	0.965186	0	0
1111525849755863_bin.7	1935891	0.60361	52.79	4.39	100	median	not Classified	not isolated	2127	2038	2069	0.972732	0	0
1111525849758951_bin.4	2114087	0.653586	89.36	4.05	63.16	median	not Classified	not isolated	2412	2382	2245	0.930763	0	0
1111525849767822_bin.13	2215428	0.635351	75.33	8.47	16.67	median	not Classified	not isolated	2513	2464	2341	0.931556	0	0
1111525849770374_bin.27	1965547	0.636826	70.13	4.03	18.18	median	not Classified	not isolated	2190	2153	2084	0.951598	0	0
1111525849772285_bin.1	1627073	0.603092	75.34	1.43	50	median	not Classified	not isolated	1725	1722	1606	0.931014	0	0
1111525849852445_bin.21	1558709	0.63473	61.31	1.92	35.71	median	not Classified	not isolated	1790	1753	1672	0.934078	0	0
1111525849858868_bin.7	1589175	0.598977	62.78	2.19	87.5	median	not Classified	not isolated	1828	1814	1778	0.972648	0	0
1111525849861839_bin.17	1662748	0.629685	62.58	3.05	58.82	median	not Classified	not isolated	1943	1920	1799	0.925888	0	0
1111525849862289_bin.12	2391760	0.600942	91.81	8.28	75.61	median	not Classified	not isolated	2573	2532	2476	0.962301	0	0
1111525849862289_bin.17	1420870	0.637134	51.88	6.06	34.62	median	not Classified	not isolated	1818	1772	1704	0.937294	2	0.00110011
1111525849863823_bin.22	2191019	0.592751	82.47	8.84	17.86	median	not Classified	not isolated	2269	2228	2141	0.943587	0	0
DP1806001386_bin.5	1583966	0.602781	72.54	0.6	50	median	not Classified	not isolated	1722	1717	1598	0.927991	0	0
DP1807004420_bin.10	1639976	0.604521	81.75	1.69	66.67	median	not Classified	not isolated	1659	1646	1573	0.948162	0	0
DP1807004421_bin.5	1505769	0.604433	70.76	0.56	66.67	median	not Classified	not isolated	1637	1621	1529	0.934026	0	0
DP1807004428_bin.6	967212	0.605006	50.93	0	0	median	not Classified	not isolated	1112	1108	1035	0.930755	1	0.000899281
DP1808006750_bin.16	1240520	0.604068	64.82	0.45	0	median	not Classified	not isolated	1352	1346	1274	0.942308	0	0
DT2007043864-1_bin.1	1275936	0.599419	52.44	0.75	33.33	median	not Classified	not isolated	1515	1511	1473	0.972277	0	0
MET0024_bin.2	1853735	0.645991	69.11	1.75	100	median	not Classified	not isolated	1982	1960	1854	0.935419	0	0
MET0025_bin.5	942523	0.594921	52.63	0	0	median	not Classified	not isolated	1019	1018	989	0.970559	0	0
MET0045_bin.3	1422432	0.60002	57.7	5.98	70.83	median	not Classified	not isolated	1758	1696	1678	0.954494	4	0.00227531
MET0056_bin.2	1998503	0.588639	84.44	2.84	58.82	median	not Classified	not isolated	2305	2280	2202	0.955315	0	0
MET0095_bin.3	1978876	0.596537	86.68	0	0	median	not Classified	not isolated	1865	1853	1838	0.985523	0	0
MET0114_bin.2	1856456	0.589701	66.6	4.14	18.18	median	not Classified	not isolated	2009	1990	1918	0.954704	0	0
MET0181_bin.2_new	1374144	0.650385	52.65	1.45	66.67	median	not Classified	not isolated	1732	1717	1606	0.927252	1	0.000577367
MET0181_bin.4	1374734	0.607485	61.39	1.37	83.33	median	not Classified	not isolated	1617	1606	1477	0.91342	0	0
MET0184_bin.4	2051701	0.600534	85.86	3.47	75	median	not Classified	not isolated	2365	2355	2270	0.959831	0	0
MET0188_bin.8	2057625	0.638266	76.39	6.19	28	median	not Classified	not isolated	2306	2262	2175	0.943192	0	0
MET0191_bin.3	1565431	0.639221	50.83	4.02	4.76	median	not Classified	not isolated	2004	1968	1824	0.91018	1	0.000499002
MET0198_bin.3	2127381	0.601802	89.88	3.52	62.5	median	not Classified	not isolated	2360	2339	2286	0.968644	1	0.000423729
MET0199_bin.7	2094344	0.633605	79.35	4.62	33.33	median	not Classified	not isolated	2137	2106	2028	0.948994	0	0
MET0210_bin.5_new	1444145	0.586802	56.71	1.75	0	median	not Classified	not isolated	1580	1554	1522	0.963291	0	0
MET0212_bin.3_new	2103797	0.616847	81.26	7.55	9.68	median	not Classified	not isolated	2312	2269	2164	0.935986	1	0.000432526
MET0217_bin.4	1797510	0.60387	63.31	5.12	26.67	median	not Classified	not isolated	2119	2070	1873	0.883908	0	0
MET0217_bin.5	1804789	0.631478	77.89	0.59	66.67	median	not Classified	not isolated	1842	1831	1714	0.93051	0	0
MET0230_bin.1_new	1574151	0.608461	58.77	7.02	25	median	not Classified	not isolated	1823	1749	1778	0.975315	0	0
MET0263_bin.2	1782028	0.575912	64.34	3.38	22.22	median	not Classified	not isolated	1928	1921	1753	0.909232	0	0
MET0267_bin.9	1214650	0.587575	52.5	0	0	median	not Classified	not isolated	1303	1283	1261	0.967767	0	0
MET0270_bin.19	1098697	0.599627	50.88	3.51	100	median	not Classified	not isolated	1301	1296	1257	0.96618	0	0
MET0276_bin.38	1945351	0.605542	78.59	2.27	30	median	not Classified	not isolated	2087	2061	1943	0.931001	0	0
MET0278_bin.1	1165780	0.604747	50.39	1.84	30	median	not Classified	not isolated	1184	1163	1129	0.953547	0	0
MET0279_bin.3	2258775	0.607895	82.32	8.34	31.71	median	not Classified	not isolated	2459	2398	2308	0.938593	0	0
MET0279_bin.7	1775022	0.60011	74.05	2.64	63.64	median	not Classified	not isolated	2029	1992	1965	0.968457	0	0
MET0286_bin.7	1815067	0.600965	79.23	2.5	77.78	median	not Classified	not isolated	2035	1998	1962	0.964128	0	0
MET0325_bin.3	1882833	0.632069	77.73	3.02	38.46	median	not Classified	not isolated	2142	2125	1977	0.922969	0	0
MET0341_bin.14	2267924	0.625853	94.14	6.69	7.69	median	not Classified	not isolated	2223	2185	2132	0.959064	0	0
MET0376_bin.4	1162495	0.585893	61.95	0	0	median	not Classified	not isolated	1246	1243	1223	0.981541	0	0
MET0395_bin.10	1185945	0.58608	62.27	0.15	0	median	not Classified	not isolated	1256	1253	1241	0.988057	0	0
MET0433_bin.8	1677758	0.591953	73.48	1.69	100	median	not Classified	not isolated	1843	1820	1774	0.962561	0	0
MET0438_bin.2	1301898	0.603458	50.31	2.03	100	median	not Classified	not isolated	1624	1588	1549	0.953818	0	0
MET0489_bin.3	720383	0.585176	50.88	0	0	median	not Classified	not isolated	758	757	731	0.96438	0	0
MET0490_bin.8	1328932	0.58052	70.18	0	0	median	not Classified	not isolated	1277	1267	1233	0.965544	0	0
MET0495_bin.4	1932635	0.574856	77.19	2.1	44.44	median	not Classified	not isolated	2035	2033	1841	0.904668	0	0
MET0500_bin.10	1889232	0.574935	75.26	2.59	29.41	median	not Classified	not isolated	1997	1993	1795	0.898848	3	0.00150225
MET0506_bin.2	1358211	0.576481	58.17	2.16	25	median	not Classified	not isolated	1527	1515	1359	0.88998	0	0
MET0509_bin.1	1811196	0.583004	78.87	0.37	50	median	not Classified	not isolated	1788	1779	1742	0.974273	0	0
MET0547_bin.4	1881660	0.589291	86.86	1.54	80	median	not Classified	not isolated	1895	1886	1848	0.975198	0	0
MET0565_bin.5	1849800	0.652888	67.05	1.83	0	median	not Classified	not isolated	2125	2114	1943	0.914353	1	0.000470588
MET0584_bin.4	2306257	0.590032	89.02	5.54	50	median	not Classified	not isolated	2386	2272	2281	0.955993	0	0
MET0601_bin.4	1429549	0.637922	50.88	1.75	100	median	not Classified	not isolated	1718	1707	1593	0.927241	0	0
MET0680_bin.5	1113775	0.586601	52.13	1.75	100	median	not Classified	not isolated	1226	1189	1170	0.954323	0	0
MET0681_bin.2_new	1109635	0.594553	61.4	0	0	median	not Classified	not isolated	1060	1056	1051	0.991509	0	0
MET0699_bin.3	789784	0.571877	56.14	0	0	median	not Classified	not isolated	848	844	796	0.938679	0	0
MET0715_bin.18	1695776	0.574932	67.71	5.08	8.33	median	not Classified	not isolated	1871	1851	1678	0.896847	0	0
MET0736_bin.1	1866316	0.595587	89.95	0.9	75	median	not Classified	not isolated	1790	1781	1705	0.952514	0	0
MET0736_bin.8	1420211	0.586305	54.41	0	0	median	not Classified	not isolated	1511	1508	1437	0.951026	0	0
MET0781_bin.3	2101459	0.574615	82.77	0	0	median	not Classified	not isolated	1846	1841	1682	0.911159	0	0
MET0797_bin.7	870101	0.577877	56.14	0	0	median	not Classified	not isolated	814	811	785	0.964373	0	0
MET0801_bin.2	2100502	0.589289	88.93	1.76	100	median	not Classified	not isolated	2254	2233	2153	0.955191	0	0
MET1037_bin.1	2312261	0.598387	89.82	2.35	42.86	median	not Classified	not isolated	2449	2433	2291	0.935484	0	0
MET1037_bin.6	2138243	0.7113	86.95	1.23	50	median	not Classified	not isolated	2218	2213	2053	0.925609	0	0
SRR1950735_bin.3	1856579	0.594379	79.36	1.34	42.86	median	not Classified	not isolated	2066	2055	1933	0.935624	0	0
1111525849478545_bin.28	2123714	0.602092	98.16	0.83	25	high	not Classified	not isolated	1941	1928	1857	0.956723	1	0.000515198
1111525849479926_bin.28	2317896	0.655538	96.4	1.17	75	high	not Classified	not isolated	2302	2261	2210	0.960035	1	0.000434405
1111525849748686_bin.21	2444537	0.57148	96.13	2.27	40	high	not Classified	not isolated	2189	2175	1978	0.903609	0	0
1111525849753200_bin.22	2055139	0.603231	98.99	0.9	0	high	not Classified	not isolated	1890	1877	1812	0.95873	1	0.000529101
1111525849852309_bin.34	2344100	0.59252	97.67	4.97	68.42	high	not Classified	not isolated	2283	2229	2235	0.978975	1	0.00043802
1111525849853675_bin.5	2263823	0.562253	97.85	0.49	0	high	not Classified	not isolated	2087	2065	1974	0.945855	0	0
1111525849854017_bin.10	2635785	0.634472	98.39	1.59	31.25	high	not Classified	not isolated	2523	2475	2418	0.958383	1	0.000396354
1111525849854017_bin.22	2339119	0.595876	93.06	3.82	95	high	not Classified	not isolated	2413	2371	2315	0.959387	0	0
1111525849861219_bin.28	2115367	0.64854	94.71	4.6	85	high	not Classified	not isolated	2228	2191	2126	0.954219	0	0
MET0055_bin.2	2238214	0.599547	98.28	0	0	high	not Classified	not isolated	2110	2088	2062	0.977251	0	0
MET0085_bin.1	2236267	0.588305	93.54	0.49	25	high	not Classified	not isolated	2248	2229	2190	0.974199	0	0
MET0093_bin.3	2354216	0.572246	94.13	0.29	50	high	not Classified	not isolated	2220	2216	2019	0.909459	0	0
MET0119_bin.5	2085733	0.611053	97.79	0.26	50	high	not Classified	not isolated	2007	1989	1918	0.955655	0	0
MET0194_bin.2	2183218	0.608368	94.91	0.88	100	high	not Classified	not isolated	2125	2110	1952	0.918588	0	0
MET0207_bin.13	2081533	0.618507	95.34	0.92	0	high	not Classified	not isolated	1880	1867	1791	0.95266	0	0
MET0211_bin.2	2402220	0.571549	97.41	0.23	0	high	not Classified	not isolated	2126	2119	1920	0.903104	0	0
MET0244_bin.4	1991769	0.589239	91.56	0	0	high	not Classified	not isolated	1901	1885	1866	0.981589	0	0
MET0267_bin.12	2462020	0.713012	95.84	1.47	20	high	not Classified	not isolated	2313	2303	2172	0.93904	0	0
MET0268_bin.3	2161982	0.598807	92.97	2.32	55.56	high	not Classified	not isolated	2129	2123	1951	0.916393	1	0.000469704
MET0270_bin.9	2545059	0.604325	91.56	4.43	34.78	high	not Classified	not isolated	2623	2560	2441	0.930614	0	0
MET0286_bin.12	2640262	0.603728	93.99	3.61	16.67	high	not Classified	not isolated	2682	2598	2507	0.93475	0	0
MET0318_bin.1	2206466	0.588954	96.96	2.73	50	high	not Classified	not isolated	2290	2267	2230	0.973799	0	0
MET0433_bin.5	2096109	0.624657	94.7	1.07	60	high	not Classified	not isolated	1943	1932	1876	0.965517	0	0
MET0477_bin.1	2188915	0.572747	91.09	0.11	100	high	not Classified	not isolated	1961	1953	1790	0.9128	0	0
MET0487_bin.15	2220696	0.573716	93.09	0.45	50	high	not Classified	not isolated	2004	2001	1833	0.914671	0	0
MET0497_bin.11	2335634	0.573542	93.81	0.71	66.67	high	not Classified	not isolated	2136	2126	1953	0.914326	0	0
MET0584_bin.5	2458204	0.651961	93.31	3.42	30.77	high	not Classified	not isolated	2407	2382	2266	0.941421	1	0.000415455
MET0661_bin.3	2278882	0.587785	97.94	0.22	100	high	not Classified	not isolated	2209	2190	2146	0.97148	0	0
MET0705_bin.6	2208702	0.571571	91.05	1.12	40	high	not Classified	not isolated	2051	2046	1843	0.898586	0	0
MET0724_bin.2	2410766	0.571522	97.41	0.06	100	high	not Classified	not isolated	2134	2127	1929	0.903936	0	0
MET0736_bin.10	2394865	0.59874	95.71	2.97	22.22	high	not Classified	not isolated	2130	2086	1977	0.928169	1	0.000469484
MET0737_bin.11	2027372	0.6205	94.59	0.83	33.33	high	not Classified	not isolated	1769	1760	1707	0.964952	0	0
MET0776_bin.14	2107360	0.600992	97.93	1.05	75	high	not Classified	not isolated	2027	2021	1907	0.940799	0	0
SRR1950736_bin.3	2183323	0.592385	90.76	2.94	15.38	high	not Classified	not isolated	2181	2171	2082	0.954608	1	0.000458505
MET0420_bin.1	1658968	0.57151	63.39	1.35	66.67	median	Classified	isolated	1904	1904	1661	0.872374	0	0
MET0031_bin.2	2436029	0.568308	96.73	0	0	high	Classified	isolated	2282	2275	2031	0.890009	0	0
SRR2005651_bin.1	2432325	0.568197	97.41	0.23	100	high	Classified	isolated	2264	2259	2013	0.889134	0	0
SRR2005654_bin.3	2395076	0.568519	96.53	0	0	high	Classified	isolated	2277	2272	2027	0.890206	0	0
SRR2005538_bin.3	3579910	0.694759	89.72	6.28	0	median	not Classified	not isolated	3840	3762	3517	0.915885	0	0
1111525849480093_bin.32	3669936	0.686371	99.41	0	0	high	not Classified	not isolated	3432	3362	3057	0.890734	1	0.000291375
MET0209_bin.1	3979389	0.674364	50.55	7.7	9.09	median	not Classified	not isolated	4931	4854	4517	0.916041	0	0
1111525849480310_bin.46	4484449	0.667508	92.18	4.11	45.16	high	not Classified	not isolated	4728	4648	4407	0.932107	0	0
1111525849640573_bin.28	5256251	0.678522	95.07	4.49	61.9	high	not Classified	not isolated	5310	5195	5009	0.943315	0	0
1111525849645395_bin.21	1063060	0.576948	59.13	0.59	0	median	not Classified	not isolated	1116	1114	963	0.862903	0	0
1111525849645752_bin.34	716080	0.565035	52.16	0.15	100	median	not Classified	not isolated	655	653	587	0.896183	0	0
MET0206_bin.15	983558	0.568539	64.15	1.52	0	median	not Classified	not isolated	984	981	871	0.885163	0	0
MET0207_bin.2_new	1435754	0.584721	53.76	3.45	33.33	median	not Classified	not isolated	1531	1525	1298	0.847812	0	0
MET0251_bin.21	1046977	0.571021	78.87	0.59	14.29	median	not Classified	not isolated	952	943	875	0.919118	0	0
1111525849475051_bin.14	654035	0.498782	57.76	0.86	100	median	Classified	isolated	606	605	571	0.942244	0	0
1111525849475064_bin.2	713919	0.503508	63.79	0	0	median	Classified	isolated	640	638	609	0.951562	0	0
1111525849475830_bin.3	799001	0.504066	69.22	0	0	median	Classified	isolated	713	709	669	0.938289	0	0
1111525849478566_bin.5	607793	0.497668	58.62	0	0	median	Classified	isolated	575	574	515	0.895652	0	0
1111525849478649_bin.2	782269	0.505215	68.97	0	0	median	Classified	isolated	698	694	660	0.945559	0	0
1111525849478864_bin.20	639660	0.499137	60.5	0	0	median	Classified	isolated	639	638	589	0.921753	0	0
1111525849479196_bin.4	1017513	0.512064	59.66	0.86	100	median	Classified	isolated	1027	1021	895	0.87147	0	0
1111525849479353_bin.1	811701	0.506104	70.69	0	0	median	Classified	isolated	723	720	682	0.943292	0	0
1111525849479926_bin.3	799814	0.505956	70.69	0	0	median	Classified	isolated	712	708	677	0.950843	0	0
1111525849480213_bin.7	846280	0.507867	70.69	0	0	median	Classified	isolated	782	778	712	0.910486	0	0
1111525849480285_bin.1	811986	0.504193	70.39	0	0	median	Classified	isolated	749	745	702	0.93725	0	0
1111525849481762_bin.1	570861	0.497282	53.45	0	0	median	Classified	isolated	519	518	496	0.955684	0	0
1111525849481795_bin.3	1147143	0.526138	70.53	0	0	median	Classified	isolated	1059	1047	910	0.859301	0	0
1111525849483430_bin.1	701525	0.502912	63.92	0	0	median	Classified	isolated	641	639	606	0.945398	0	0
1111525849484253_bin.25	919586	0.508153	79.8	0.29	100	median	Classified	isolated	831	827	782	0.941035	0	0
1111525849485004_bin.25	799774	0.505977	70.69	0	0	median	Classified	isolated	711	707	676	0.950774	0	0
1111525849486260_bin.9	1158819	0.51486	89.22	0	0	median	Classified	isolated	1043	1037	963	0.923298	0	0
1111525849486576_bin.33_new	674687	0.516278	52.51	1.49	75	median	Classified	isolated	725	725	639	0.881379	0	0
1111525849486744_bin.8	1031847	0.512293	83.92	0	0	median	Classified	isolated	930	925	864	0.929032	0	0
1111525849633480_bin.16	837404	0.505831	75.1	0	0	median	Classified	isolated	760	756	714	0.939474	0	0
1111525849638589_bin.4	904520	0.509391	72.43	0.2	0	median	Classified	isolated	935	933	825	0.882353	0	0
1111525849638712_bin.15_new	949965	0.513263	62.87	0.29	100	median	Classified	isolated	1005	997	876	0.871642	0	0
1111525849639030_bin.32	707893	0.504802	67.24	0	0	median	Classified	isolated	639	636	603	0.943662	0	0
1111525849639130_bin.5	892943	0.50677	78.04	0.59	100	median	Classified	isolated	825	822	772	0.935758	0	0
1111525849640249_bin.121	811714	0.506118	70.69	0	0	median	Classified	isolated	725	721	683	0.942069	0	0
1111525849640280_bin.5	811695	0.506095	70.69	0	0	median	Classified	isolated	724	720	682	0.941989	0	0
1111525849640573_bin.2_new	401189	0.494702	50	0	0	median	Classified	isolated	366	366	352	0.961749	0	0
1111525849641655_bin.3	558698	0.49664	53.45	0	0	median	Classified	isolated	504	503	477	0.946429	0	0
1111525849645106_bin.1	612075	0.500426	58.62	0	0	median	Classified	isolated	549	547	522	0.95082	0	0
1111525849645140_bin.8_new	642717	0.507791	52.27	0.29	100	median	Classified	isolated	708	708	628	0.887006	0	0
1111525849645395_bin.3	763041	0.503416	71.55	0	0	median	Classified	isolated	683	679	646	0.945827	0	0
1111525849645504_bin.9	604944	0.498782	61.21	0	0	median	Classified	isolated	564	563	521	0.923759	0	0
1111525849645752_bin.39	556213	0.496387	56.9	0	0	median	Classified	isolated	502	501	473	0.942231	0	0
1111525849649755_bin.15	855820	0.507735	71.55	0	0	median	Classified	isolated	789	785	719	0.91128	0	0
1111525849662506_bin.1	1094112	0.513182	86.86	0	0	median	Classified	isolated	980	976	912	0.930612	0	0
1111525849662927_bin.1_new	935185	0.508679	78.63	0	0	median	Classified	isolated	873	869	791	0.906071	0	0
1111525849664457_bin.8	1268855	0.521295	81.57	0.59	0	median	Classified	isolated	1185	1174	1051	0.88692	0	0
1111525849664761_bin.1_new	755398	0.502359	60.54	1.47	33.33	median	Classified	isolated	827	826	726	0.877872	0	0
1111525849668582_bin.23	984729	0.508706	78.92	0.05	100	median	Classified	isolated	906	902	837	0.923841	0	0
1111525849668648_bin.4	676078	0.500355	55.45	0.29	0	median	Classified	isolated	666	665	615	0.923423	0	0
1111525849669230_bin.1	993437	0.507594	78.92	2.11	60	median	Classified	isolated	959	950	863	0.899896	0	0
1111525849669352_bin.2	923176	0.508792	77.45	0	0	median	Classified	isolated	837	832	783	0.935484	0	0
1111525849669644_bin.12	618905	0.511489	51.08	0.67	100	median	Classified	isolated	619	616	561	0.9063	0	0
1111525849669703_bin.14	780326	0.504068	68.63	0	0	median	Classified	isolated	695	691	656	0.943885	0	0
1111525849669935_bin.3	1219417	0.514955	83.04	1.47	66.67	median	Classified	isolated	1182	1171	1060	0.896785	0	0
1111525849670236_bin.1	712437	0.524375	52.07	0.1	100	median	Classified	isolated	776	775	662	0.853093	0	0
1111525849671104_bin.2	895184	0.512614	61.72	1.76	66.67	median	Classified	isolated	949	946	830	0.874605	0	0
1111525849671172_bin.2	808201	0.504425	69.8	0	0	median	Classified	isolated	725	721	678	0.935172	0	0
1111525849736171_bin.38	788457	0.504544	70.1	0	0	median	Classified	isolated	720	718	676	0.938889	0	0
1111525849736752_bin.37	552820	0.499228	52.93	0	0	median	Classified	isolated	527	525	475	0.901328	0	0
1111525849739687_bin.4	918421	0.515732	50.62	0	0	median	Classified	isolated	1034	1032	877	0.848162	0	0
1111525849740170_bin.32	912978	0.509168	74.14	0	0	median	Classified	isolated	812	808	761	0.937192	0	0
1111525849742850_bin.43	847841	0.505747	73.92	0	0	median	Classified	isolated	770	766	727	0.944156	0	0
1111525849742904_bin.7	1164879	0.515091	88.53	0.59	100	median	Classified	isolated	1093	1085	979	0.8957	0	0
1111525849743011_bin.17	1061568	0.514146	71.57	0.59	0	median	Classified	isolated	997	994	895	0.897693	0	0
1111525849743147_bin.28	1171696	0.515356	88.33	0	0	median	Classified	isolated	1072	1064	965	0.900187	0	0
1111525849743403_bin.3	836678	0.505715	72.16	0	0	median	Classified	isolated	747	743	702	0.939759	0	0
1111525849746667_bin.3	896917	0.507663	61.6	1.47	33.33	median	Classified	isolated	987	982	836	0.847011	0	0
1111525849747079_bin.1	748039	0.504688	68.97	0	0	median	Classified	isolated	660	656	631	0.956061	0	0
1111525849748616_bin.45	608892	0.498643	56.76	0	0	median	Classified	isolated	580	579	538	0.927586	0	0
1111525849752591_bin.36	804688	0.504335	70.59	0	0	median	Classified	isolated	717	714	674	0.940028	0	0
1111525849753914_bin.44	924112	0.508042	78.43	0	0	median	Classified	isolated	838	834	784	0.935561	0	0
1111525849755361_bin.24	811734	0.506133	70.69	0	0	median	Classified	isolated	729	725	688	0.943759	0	0
1111525849755503_bin.27	666818	0.500475	56.84	0	0	median	Classified	isolated	668	666	605	0.905689	0	0
1111525849755644_bin.28	755938	0.502306	63.2	0.59	100	median	Classified	isolated	707	706	664	0.93918	0	0
1111525849758951_bin.11	1031411	0.511693	67.08	1.57	25	median	Classified	isolated	1063	1058	913	0.85889	0	0
1111525849759280_bin.18	800545	0.504752	70.05	0	0	median	Classified	isolated	725	721	682	0.94069	0	0
1111525849760419_bin.6	822313	0.505146	72.75	0	0	median	Classified	isolated	748	744	700	0.935829	0	0
1111525849766067_bin.8	800453	0.504388	68.04	0	0	median	Classified	isolated	730	728	678	0.928767	0	0
1111525849766731_bin.22	689749	0.500523	60.1	0.59	0	median	Classified	isolated	667	666	620	0.929535	0	0
1111525849767265_bin.7	1149181	0.515776	77.07	0.65	66.67	median	Classified	isolated	1095	1090	962	0.878539	0	0
1111525849767822_bin.20	916831	0.514547	62.84	0.59	100	median	Classified	isolated	954	952	837	0.877358	0	0
1111525849768046_bin.1	860479	0.506195	75.69	0	0	median	Classified	isolated	781	777	734	0.939821	0	0
1111525849770636_bin.1	1083493	0.518314	69.25	1.32	50	median	Classified	isolated	1191	1187	1015	0.852225	0	0
1111525849771950_bin.6	974266	0.510017	79.8	0	0	median	Classified	isolated	895	891	817	0.912849	0	0
1111525849772152_bin.18	892424	0.523119	64.41	0	0	median	Classified	isolated	800	794	730	0.9125	0	0
1111525849772285_bin.26	1140589	0.515244	88.04	0	0	median	Classified	isolated	1025	1019	947	0.923902	0	0
1111525849772552_bin.14	799767	0.505935	70.69	0	0	median	Classified	isolated	710	706	673	0.947887	0	0
1111525849772614_bin.1	962045	0.5103	77.45	0	0	median	Classified	isolated	903	898	815	0.902547	0	0
1111525849852445_bin.20	633131	0.506691	53.14	0	0	median	Classified	isolated	645	643	579	0.897674	0	0
1111525849853712_bin.5	729732	0.501862	62.07	0	0	median	Classified	isolated	666	665	623	0.935435	0	0
1111525849854017_bin.11	753089	0.503241	63.24	0.59	0	median	Classified	isolated	747	746	667	0.892905	0	0
1111525849854221_bin.18	852937	0.505921	73.33	0	0	median	Classified	isolated	774	770	729	0.94186	0	0
1111525849857374_bin.11_new	619274	0.498723	52.75	0	0	median	Classified	isolated	582	581	546	0.938144	0	0
1111525849857917_bin.2	916147	0.521901	70.98	0.59	0	median	Classified	isolated	894	890	788	0.881432	0	0
1111525849858550_bin.30	799869	0.505999	70.69	0	0	median	Classified	isolated	710	706	674	0.949296	0	0
1111525849858814_bin.5	866959	0.506213	74.51	0	0	median	Classified	isolated	791	787	731	0.924147	0	0
1111525849858897_bin.10	834841	0.505838	75.1	0	0	median	Classified	isolated	755	751	714	0.945695	0	0
1111525849859186_bin.10	869609	0.510663	60.15	0.12	0	median	Classified	isolated	920	917	803	0.872826	0	0
1111525849859858_bin.33	1161542	0.515321	86.86	0	0	median	Classified	isolated	1076	1070	968	0.899628	0	0
1111525849860741_bin.5	894464	0.505497	75.49	1.03	100	median	Classified	isolated	841	837	778	0.925089	0	0
1111525849860804_bin.6	1324662	0.524214	82.63	1.37	66.67	median	Classified	isolated	1277	1263	1094	0.856695	0	0
1111525849860834_bin.1	768794	0.505174	68.97	0	0	median	Classified	isolated	683	679	646	0.945827	0	0
1111525849860954_bin.41	992773	0.511704	75.49	1.76	60	median	Classified	isolated	1034	1030	918	0.887814	0	0
1111525849861439_bin.10	816276	0.505202	70.73	0	0	median	Classified	isolated	738	734	684	0.926829	0	0
1111525849861548_bin.1	713900	0.50352	63.79	0	0	median	Classified	isolated	638	636	605	0.948276	0	0
1111525849862212_bin.5	577743	0.497898	53.45	0	0	median	Classified	isolated	518	517	495	0.955598	0	0
1111525849862536_bin.14	799844	0.505946	70.69	0	0	median	Classified	isolated	709	705	673	0.949224	0	0
1111525849863823_bin.20	461658	0.492774	60.69	0	0	median	Classified	isolated	442	441	409	0.925339	0	0
1111525849863945_bin.32	748039	0.504647	68.97	0	0	median	Classified	isolated	664	660	636	0.957831	0	0
DP1807004400_bin.12	893968	0.516843	66.37	0.59	100	median	Classified	isolated	900	899	799	0.887778	0	0
DP1807004493_bin.4_new	1199013	0.527614	64.66	0	0	median	Classified	isolated	1202	1197	1041	0.866057	0	0
DP1807004538_bin.3	626594	0.500554	54.31	0	0	median	Classified	isolated	643	643	581	0.903577	0	0
DS1912041098-1_bin.7	835463	0.504775	70.25	0.2	0	median	Classified	isolated	795	790	738	0.928302	0	0
DS1912042224-1_bin.12	797495	0.504603	69.8	0	0	median	Classified	isolated	711	708	670	0.942335	0	0
DS1912042243-1_bin.5	646186	0.498638	55.01	0.29	0	median	Classified	isolated	606	605	566	0.933993	0	0
DS1912044172-1_bin.8	521368	0.495717	57.24	0	0	median	Classified	isolated	505	504	463	0.916832	0	0
DS1912044182-1_bin.5	850478	0.505806	71.57	0	0	median	Classified	isolated	759	755	713	0.939394	0	0
DS1912044186-1_bin.1	513874	0.496408	58.62	0	0	median	Classified	isolated	468	467	438	0.935897	0	0
DSKIN0024-1_bin.2	1374295	0.524823	83.73	0	0	median	Classified	isolated	1322	1311	1157	0.875189	0	0
DSKIN0032-1_bin.15	611437	0.499235	56.23	0	0	median	Classified	isolated	580	578	538	0.927586	0	0
DSKIN0033-1_bin.14	417383	0.491472	51.72	0	0	median	Classified	isolated	393	392	360	0.916031	0	0
DSKIN0035-1_bin.7	1336609	0.522472	81.86	1.47	0	median	Classified	isolated	1414	1410	1207	0.853607	0	0
DSKIN0040-1_bin.5	981724	0.517863	63.12	2.06	75	median	Classified	isolated	1122	1118	951	0.847594	0	0
DSKIN0044-1_bin.1	1192460	0.520114	76.76	0.88	0	median	Classified	isolated	1243	1240	1076	0.865648	0	0
DSKIN0050-1_bin.1	1287163	0.51651	86.57	0.29	0	median	Classified	isolated	1197	1186	1064	0.888889	0	0
DSKIN0152-1_bin.13	1129043	0.511827	76.63	1.47	0	median	Classified	isolated	1186	1183	1008	0.849916	0	0
DT2007043842-1_bin.3	836683	0.505703	72.16	0	0	median	Classified	isolated	749	746	703	0.938585	0	0
DT2007043843-1_bin.4	765138	0.503048	65.52	0	0	median	Classified	isolated	685	683	641	0.935766	0	0
DT2007043852-1_bin.6	762751	0.506191	60.34	0	0	median	Classified	isolated	686	684	649	0.946064	0	0
DT2007043861-1_bin.2	715565	0.504041	58.62	0	0	median	Classified	isolated	637	635	604	0.948195	0	0
DT2007043864-1_bin.3	987800	0.518953	68.53	0	0	median	Classified	isolated	963	960	853	0.885774	0	0
DT2007045299-1_bin.2	830838	0.5052	73.92	0	0	median	Classified	isolated	759	755	712	0.938076	0	0
DT2007045308-1_bin.3	759920	0.504493	69.83	0	0	median	Classified	isolated	678	674	644	0.949853	0	0
DT2007045311-1_bin.4	868809	0.509431	65.38	0	0	median	Classified	isolated	962	956	824	0.856549	0	0
MET0188_bin.2	623592	0.500492	58.62	0	0	median	Classified	isolated	560	558	537	0.958929	0	0
MET0190_bin.11	624489	0.500446	58.62	0	0	median	Classified	isolated	558	556	536	0.960573	0	0
MET0195_bin.9	674467	0.512627	60.59	0	0	median	Classified	isolated	613	610	574	0.936378	0	0
MET0197_bin.10	557251	0.49713	53.45	0	0	median	Classified	isolated	515	514	487	0.945631	0	0
MET0199_bin.4	799597	0.505974	70.69	0	0	median	Classified	isolated	711	707	676	0.950774	0	0
MET0202_bin.11	600651	0.498594	60.34	0	0	median	Classified	isolated	534	532	508	0.951311	0	0
MET0203_bin.6	699402	0.513963	50.26	0.49	100	median	Classified	isolated	820	820	700	0.853659	0	0
MET0206_bin.12_new	643253	0.499447	56.08	0	0	median	Classified	isolated	577	575	539	0.934142	0	0
MET0207_bin.64	667936	0.501232	58.62	0	0	median	Classified	isolated	599	597	568	0.948247	0	0
MET0208_bin.15	1157060	0.51567	82.25	0.29	0	median	Classified	isolated	1090	1084	980	0.899083	0	0
MET0237_bin.1	1338884	0.523161	83.13	1.72	60	median	Classified	isolated	1415	1413	1219	0.861484	0	0
MET0240_bin.5	568586	0.500375	52.16	0	0	median	Classified	isolated	524	522	490	0.935115	0	0
MET0241_bin.2	769322	0.503789	72.41	1.72	100	median	Classified	isolated	690	688	647	0.937681	0	0
MET0243_bin.4	952781	0.529407	62.84	0	0	median	Classified	isolated	838	829	747	0.891408	0	0
MET0247_bin.2	1070487	0.53927	52.84	0	0	median	Classified	isolated	986	975	843	0.85497	0	0
MET0247_bin.6	486762	0.49342	53.45	0	0	median	Classified	isolated	457	456	428	0.936543	0	0
MET0249_bin.7_new	715850	0.501521	61.57	0	0	median	Classified	isolated	647	646	607	0.938176	0	0
MET0251_bin.58	1128807	0.515712	72.59	0	0	median	Classified	isolated	1016	1007	918	0.903543	0	0
MET0254_bin.7	662515	0.500592	63.79	0	0	median	Classified	isolated	592	590	561	0.947635	0	0
MET0255_bin.10	905398	0.508884	70.2	0	0	median	Classified	isolated	825	821	768	0.930909	0	0
MET0258_bin.5	864860	0.510507	60.71	2.5	33.33	median	Classified	isolated	946	940	818	0.864693	0	0
MET0259_bin.33	660474	0.499827	60.34	0	0	median	Classified	isolated	607	605	569	0.937397	0	0
MET0262_bin.8	995202	0.508938	80.05	0	0	median	Classified	isolated	899	893	825	0.917686	0	0
MET0263_bin.4	807578	0.503406	68.43	0.59	0	median	Classified	isolated	745	741	692	0.928859	0	0
MET0266_bin.7	1279388	0.517405	88	0.78	0	median	Classified	isolated	1196	1186	1064	0.889632	0	0
MET0269_bin.2	922590	0.506412	75.39	1.47	66.67	median	Classified	isolated	878	873	797	0.907745	0	0
MET0270_bin.13	564611	0.496494	56.9	0	0	median	Classified	isolated	515	514	483	0.937864	0	0
MET0271_bin.1	794726	0.506001	70.69	0	0	median	Classified	isolated	710	706	671	0.94507	0	0
MET0276_bin.33	1230721	0.515664	88.92	0	0	median	Classified	isolated	1124	1115	1012	0.900356	0	0
MET0279_bin.2	1147431	0.514956	81.57	0	0	median	Classified	isolated	1054	1050	956	0.907021	0	0
MET0280_bin.2	624169	0.500544	58.62	0	0	median	Classified	isolated	562	560	536	0.953737	0	0
MET0286_bin.1_new	586706	0.496525	58.62	0	0	median	Classified	isolated	535	534	501	0.936449	0	0
MET0287_bin.15	520258	0.495935	53.45	0	0	median	Classified	isolated	474	473	450	0.949367	0	0
MET0288_bin.1	708879	0.503289	63.79	0	0	median	Classified	isolated	632	630	601	0.950949	0	0
MET0290_bin.4	685546	0.501065	63.45	0.86	0	median	Classified	isolated	703	702	626	0.890469	0	0
MET0293_bin.25	1007139	0.512517	79.51	2.45	0	median	Classified	isolated	1021	1016	920	0.901077	0	0
MET0303_bin.4	1454106	0.525048	87.07	1.76	33.33	median	Classified	isolated	1443	1438	1244	0.862093	0	0
MET0305_bin.3	949153	0.513341	67.61	1.52	16.67	median	Classified	isolated	1010	1006	894	0.885149	0	0
MET0310_bin.3_new	679224	0.514852	51.23	0.29	0	median	Classified	isolated	749	747	654	0.873164	0	0
MET0317_bin.3	1021917	0.525506	65.74	0.49	100	median	Classified	isolated	1123	1121	942	0.838825	0	0
MET0321_bin.2	1087066	0.513557	84.8	0.65	33.33	median	Classified	isolated	1039	1033	941	0.905679	0	0
MET0322_bin.4	1343410	0.52639	82.75	1.54	50	median	Classified	isolated	1459	1454	1236	0.847156	0	0
MET0324_bin.1	693292	0.50168	61.57	0	0	median	Classified	isolated	642	640	601	0.936137	0	0
MET0333_bin.16	926642	0.50807	76.86	0.15	100	median	Classified	isolated	874	870	789	0.902746	0	0
MET0334_bin.5	592156	0.498001	53.92	0	0	median	Classified	isolated	552	551	517	0.936594	0	0
MET0351_bin.1	1108605	0.521518	70.29	3.33	57.14	median	Classified	isolated	1244	1243	1031	0.828778	0	0
MET0353_bin.56	624344	0.500468	58.62	0	0	median	Classified	isolated	559	557	532	0.951699	0	0
MET0354_bin.27	717554	0.502266	62.16	0	0	median	Classified	isolated	652	650	613	0.940184	0	0
MET0371_bin.3_new	976089	0.512	73.14	0.88	100	median	Classified	isolated	1097	1089	929	0.846855	0	0
MET0374_bin.1	937570	0.507792	71.96	0.1	0	median	Classified	isolated	872	868	793	0.909404	0	0
MET0418_bin.3	586774	0.498318	58.62	0	0	median	Classified	isolated	585	583	533	0.911111	0	0
MET0430_bin.5_new	506109	0.493467	56.03	0	0	median	Classified	isolated	484	483	454	0.938017	0	0
MET0431_bin.3	1255973	0.526351	75.69	1.27	25	median	Classified	isolated	1374	1370	1172	0.852984	0	0
MET0447_bin.1	600242	0.501818	56.9	0	0	median	Classified	isolated	537	535	511	0.951583	0	0
MET0449_bin.1_new	734924	0.507654	54.86	1.86	25	median	Classified	isolated	784	783	684	0.872449	0	0
MET0459_bin.1	905437	0.511487	67.4	1.76	0	median	Classified	isolated	964	961	833	0.864108	0	0
MET0466_bin.2	863067	0.505599	75	0	0	median	Classified	isolated	787	783	731	0.928844	0	0
MET0484_bin.1	1231207	0.534853	70.49	0	0	median	Classified	isolated	1088	1077	955	0.877757	0	0
MET0497_bin.1	536646	0.496364	55.17	0	0	median	Classified	isolated	513	512	472	0.920078	0	0
MET0500_bin.8_new	781928	0.532557	52.45	1.18	0	median	Classified	isolated	822	820	713	0.867397	0	0
MET0503_bin.1	1253241	0.521479	82.04	2.06	25	median	Classified	isolated	1321	1317	1151	0.87131	0	0
MET0576_bin.2	618692	0.510099	51.01	1.47	33.33	median	Classified	isolated	704	704	619	0.879261	0	0
MET0592_bin.3	1483068	0.526463	84.29	1.55	83.33	median	Classified	isolated	1460	1452	1251	0.856849	0	0
MET0617_bin.4	960381	0.514299	69.42	1.18	50	median	Classified	isolated	1066	1065	913	0.856473	0	0
MET0628_bin.3	816004	0.517696	57.28	0.88	0	median	Classified	isolated	899	897	792	0.880979	0	0
MET0630_bin.4_new	795095	0.509265	62.4	0.15	0	median	Classified	isolated	840	838	748	0.890476	0	0
MET0636_bin.3	1083824	0.530189	63.44	1.18	0	median	Classified	isolated	1164	1161	977	0.839347	0	0
MET0639_bin.3	884836	0.506851	74.51	0	0	median	Classified	isolated	805	801	750	0.931677	0	0
MET0640_bin.5	758147	0.502763	65.69	0	0	median	Classified	isolated	686	683	643	0.937318	0	0
MET0648_bin.1	691902	0.501555	57.76	0	0	median	Classified	isolated	727	727	643	0.884457	0	0
MET0658_bin.39	920995	0.510204	76.27	0	0	median	Classified	isolated	844	839	776	0.919431	0	0
MET0659_bin.9	872267	0.506471	76.27	0	0	median	Classified	isolated	793	789	743	0.936948	0	0
MET0715_bin.4_new	667060	0.500219	50.27	1.18	66.67	median	Classified	isolated	725	724	625	0.862069	0	0
MET0743_bin.4	1128871	0.536469	59.73	0.59	0	median	Classified	isolated	1114	1108	965	0.866248	0	0
MET0750_bin.4	922798	0.506406	77.84	0.59	0	median	Classified	isolated	857	854	786	0.917153	0	0
MET0762_bin.5	969936	0.512413	70.74	2.45	16.67	median	Classified	isolated	985	980	874	0.88731	0	0
MET0769_bin.1	817167	0.506378	70.69	0	0	median	Classified	isolated	743	739	689	0.927322	0	0
MET0772_bin.13	624415	0.500504	58.62	0	0	median	Classified	isolated	557	555	534	0.958707	0	0
SRR1950723_bin.4	887718	0.506865	78.04	0	0	median	Classified	isolated	800	796	754	0.9425	0	0
SRR1950731_bin.2	821893	0.513876	60.27	1.67	40	median	Classified	isolated	930	929	799	0.85914	0	0
SRR1950732_bin.1	791210	0.513917	53.69	0	0	median	Classified	isolated	867	867	768	0.885813	0	0
SRR1950738_bin.2	565651	0.500194	55.17	0	0	median	Classified	isolated	507	505	484	0.954635	0	0
SRR1950739_bin.1	1288675	0.523794	82.55	1.62	50	median	Classified	isolated	1378	1376	1188	0.862119	0	0
SRR1950750_bin.2	991259	0.508915	75.69	0.29	0	median	Classified	isolated	957	955	873	0.912226	0	0
SRR1950777_bin.1	1068673	0.517004	69.37	1.37	50	median	Classified	isolated	1176	1175	1013	0.861395	0	0
SRR1950778_bin.2	1269486	0.523743	74.55	1.96	25	median	Classified	isolated	1334	1331	1141	0.855322	0	0
1111525849475849_bin.13	1564603	0.525664	95	0	0	high	Classified	isolated	1399	1386	1224	0.874911	0	0
1111525849475974_bin.10	1592860	0.526205	95	0	0	high	Classified	isolated	1454	1438	1253	0.861761	0	0
1111525849478545_bin.27	1603938	0.526052	95	0	0	high	Classified	isolated	1456	1442	1258	0.864011	0	0
1111525849481488_bin.8	1606548	0.526026	95	0	0	high	Classified	isolated	1459	1447	1260	0.863605	0	0
1111525849638540_bin.6	1552167	0.524084	91.32	0.1	0	high	Classified	isolated	1473	1461	1268	0.860828	0	0
1111525849638565_bin.14	1543987	0.525258	93.82	0	0	high	Classified	isolated	1383	1370	1207	0.87274	0	0
1111525849644733_bin.14	1577185	0.525559	95	0	0	high	Classified	isolated	1400	1386	1239	0.885	0	0
1111525849649795_bin.6	1175297	0.515074	90.69	0	0	high	Classified	isolated	1049	1043	971	0.925643	0	0
1111525849664398_bin.21	1586182	0.525715	95	0	0	high	Classified	isolated	1418	1402	1243	0.876587	0	0
1111525849667770_bin.27	1572830	0.525382	95	0	0	high	Classified	isolated	1433	1422	1254	0.875087	0	0
1111525849668850_bin.4	1607712	0.526069	95	0	0	high	Classified	isolated	1460	1443	1257	0.860959	0	0
1111525849670478_bin.2	1531876	0.525299	90.54	1.18	50	high	Classified	isolated	1471	1460	1259	0.85588	0	0
1111525849670834_bin.4	1540590	0.524265	93.82	0	0	high	Classified	isolated	1395	1382	1225	0.878136	0	0
1111525849736575_bin.26	1363671	0.519865	91.86	0	0	high	Classified	isolated	1232	1219	1105	0.896916	0	0
1111525849736655_bin.21	1577410	0.525534	95	0	0	high	Classified	isolated	1402	1390	1239	0.883738	0	0
1111525849736908_bin.4_new	1478242	0.523806	90.83	0.74	33.33	high	Classified	isolated	1390	1376	1232	0.886331	0	0
1111525849736979_bin.8	1189504	0.515674	90.69	0	0	high	Classified	isolated	1062	1055	982	0.92467	0	0
1111525849737484_bin.29	1445746	0.521098	92.25	1.76	66.67	high	Classified	isolated	1348	1341	1178	0.873887	0	0
1111525849739510_bin.26	1567322	0.525334	95	0	0	high	Classified	isolated	1411	1396	1235	0.875266	0	0
1111525849743604_bin.2	1577365	0.525545	95	0	0	high	Classified	isolated	1405	1392	1241	0.883274	0	0
1111525849743756_bin.10	1563839	0.526011	92.84	0	0	high	Classified	isolated	1419	1406	1239	0.87315	0	0
1111525849752670_bin.9	1607836	0.526084	95	0	0	high	Classified	isolated	1457	1441	1258	0.863418	0	0
1111525849753200_bin.20	1565461	0.525629	95	0	0	high	Classified	isolated	1384	1370	1227	0.886561	0	0
1111525849755863_bin.3	1474320	0.524321	92.65	0	0	high	Classified	isolated	1322	1313	1171	0.885779	0	0
1111525849767767_bin.13	1544134	0.524342	93.82	0	0	high	Classified	isolated	1394	1382	1233	0.884505	0	0
1111525849771679_bin.2	1565813	0.525613	95	0	0	high	Classified	isolated	1394	1379	1231	0.88307	0	0
1111525849773237_bin.2	1571111	0.525634	95	0	0	high	Classified	isolated	1398	1386	1226	0.876967	0	0
1111525849853675_bin.24	1239297	0.516554	90.1	0	0	high	Classified	isolated	1146	1139	1024	0.893543	0	0
1111525849858958_bin.7	1564335	0.525582	95	0	0	high	Classified	isolated	1387	1373	1228	0.885364	0	0
1111525849861727_bin.1	1416923	0.521474	92.06	0	0	high	Classified	isolated	1300	1288	1147	0.882308	0	0
1111525849861803_bin.14	1474656	0.52436	92.06	0.59	0	high	Classified	isolated	1329	1319	1172	0.881866	0	0
1111525849861839_bin.26	1565983	0.525508	95	0	0	high	Classified	isolated	1388	1373	1233	0.888329	0	0
1111525849862995_bin.33	1570645	0.525681	94.41	0.59	100	high	Classified	isolated	1438	1423	1247	0.867177	0	0
DT2007044650-1_bin.1	1182703	0.515341	90.69	0	0	high	Classified	isolated	1060	1052	976	0.920755	0	0
DT2007044663-1_bin.2	1577088	0.525536	95	0	0	high	Classified	isolated	1404	1391	1237	0.881054	0	0
MET0026_bin.1	1603031	0.526081	95	0	0	high	Classified	isolated	1453	1441	1257	0.865107	0	0
MET0239_bin.1	1460662	0.523606	90.39	0.59	100	high	Classified	isolated	1436	1431	1234	0.859331	0	0
MET0250_bin.1	1543267	0.52514	95	0	0	high	Classified	isolated	1390	1381	1218	0.876259	0	0
MET0256_bin.1	1527380	0.525936	94.41	0.65	100	high	Classified	isolated	1399	1391	1239	0.885633	0	0
MET0275_bin.2	1530610	0.525948	93.82	0.35	50	high	Classified	isolated	1436	1427	1251	0.87117	0	0
MET0330_bin.2	1527852	0.524839	91.53	0.59	0	high	Classified	isolated	1444	1436	1246	0.862881	0	0
MET0332_bin.6	1318422	0.518652	90.69	0	0	high	Classified	isolated	1239	1232	1112	0.897498	0	0
MET0345_bin.1	1559201	0.525618	93.92	0.39	100	high	Classified	isolated	1476	1464	1275	0.863821	0	0
MET0629_bin.1	1422837	0.52637	91.37	0.29	0	high	Classified	isolated	1417	1409	1230	0.868031	0	0
SRR1950722_bin.2	1550227	0.525191	95	0.35	0	high	Classified	isolated	1403	1395	1236	0.880969	0	0
SRR1950724_bin.3	1563405	0.525673	95	0	0	high	Classified	isolated	1381	1372	1230	0.890659	0	0
SRR1950737_bin.2	1575472	0.525649	92.21	0.75	100	high	Classified	isolated	1469	1464	1274	0.867257	0	0
SRR1950755_bin.2	1577735	0.525967	95	0	0	high	Classified	isolated	1409	1401	1244	0.882896	0	0
SRR1950756_bin.2	1553597	0.525612	95	0	0	high	Classified	isolated	1403	1395	1235	0.880257	0	0
1111525849481795_bin.10	4527479	0.680512	68.89	2.79	31.58	median	not Classified	not isolated	5537	5431	5118	0.924327	3	0.00054181
DT2007044650-1_bin.2	3366544	0.678509	62	1.01	66.67	median	not Classified	not isolated	3964	3931	3487	0.879667	0	0
1111525849858229_bin.15	5247006	0.712068	98.64	1.82	40	high	not Classified	not isolated	5512	5333	4725	0.857221	0	0
1111525849736936_bin.54	5159769	0.741965	61.13	3.45	50	median	not Classified	not isolated	6151	5991	5316	0.86425	0	0
MET0677_bin.22	3342892	0.677357	89.77	3.16	10	median	not Classified	not isolated	3767	3689	3403	0.903371	0	0
1111525849862995_bin.32	3466419	0.702665	99.57	0.69	0	high	not Classified	not isolated	3499	3438	3182	0.909403	0	0
1111525849486576_bin.49	2476764	0.678856	81.24	2.79	37.5	median	not Classified	not isolated	2738	2706	2525	0.922206	0	0
1111525849858348_bin.13	3529617	0.716086	76.81	1.63	40	median	not Classified	not isolated	4370	4332	3938	0.901144	0	0
1111525849736824_bin.1	4694107	0.736171	92.24	2.92	6.25	high	not Classified	not isolated	5102	5031	4414	0.865151	0	0
1111525849768216_bin.5	4671507	0.733318	93.52	2.25	16.67	high	not Classified	not isolated	5090	5030	4379	0.860314	0	0
1111525849853811_bin.6	5291610	0.728817	95.88	4.69	23.08	high	not Classified	not isolated	5419	5282	4804	0.88651	0	0
1111525849478545_bin.8	1953176	0.666789	65.86	1.05	0	median	not Classified	not isolated	2323	2321	1967	0.84675	1	0.000430478
1111525849479926_bin.34	2188897	0.667988	73.14	3.52	75	median	not Classified	not isolated	2546	2535	2161	0.848782	1	0.000392773
SRR1950779_bin.6	2431304	0.710603	65.94	3.18	50	median	not Classified	not isolated	2925	2920	2454	0.838974	0	0
SRR1950780_bin.5	2943585	0.711175	82.56	1.29	60	median	not Classified	not isolated	3293	3284	2798	0.849681	0	0
1111525849640249_bin.47	5284592	0.698438	96.61	1.17	20	high	not Classified	not isolated	5003	4868	4591	0.917649	0	0
1111525849481190_bin.18	1958249	0.6991	53.99	0	0	median	not Classified	not isolated	2418	2409	2128	0.880066	0	0
1111525849480937_bin.7	3515976	0.709093	99.31	1.55	33.33	high	not Classified	not isolated	3392	3354	3155	0.93013	0	0
1111525849755644_bin.94	1792148	0.643226	51.53	0.6	20	median	not Classified	not isolated	2234	2226	1952	0.873769	0	0
MET0376_bin.6	2710601	0.706455	97.73	0	0	high	not Classified	not isolated	2512	2480	2258	0.898885	1	0.000398089
MET0395_bin.7	2706313	0.70648	97.56	0	0	high	not Classified	not isolated	2492	2459	2251	0.903291	1	0.000401284
1111525849742850_bin.36	978819	0.503473	71.7	2.42	0	median	not Classified	not isolated	946	944	857	0.90592	0	0
1111525849736936_bin.29	3725260	0.69507	95.26	2.99	12.5	high	not Classified	not isolated	3855	3751	3091	0.801816	0	0
1111525849663683_bin.9	4249470	0.726161	76.35	3.22	16.67	median	not Classified	not isolated	5260	5153	4152	0.789354	0	0
1111525849858229_bin.7	3571905	0.732526	52.11	0.66	33.33	median	not Classified	not isolated	4575	4446	3274	0.715628	0	0
1111525849486576_bin.58	5202361	0.73559	99.15	4.56	0	high	not Classified	not isolated	5590	5459	4512	0.807156	0	0
1111525849640573_bin.37	5457563	0.731984	97.44	3.65	28.57	high	not Classified	not isolated	5942	5804	4748	0.799058	0	0
1111525849737484_bin.20	5383339	0.736639	99.57	4.27	0	high	not Classified	not isolated	5521	5339	4539	0.822134	0	0
1111525849752591_bin.37	2461293	0.747516	75.22	1.38	33.33	median	not Classified	not isolated	2774	2722	2341	0.843908	0	0
1111525849862212_bin.21	2864890	0.746069	67.64	0.43	0	median	not Classified	not isolated	3216	3181	2723	0.846704	0	0
1111525849478674_bin.44	3888662	0.759544	98.28	0	0	high	not Classified	not isolated	3713	3611	3188	0.858605	0	0
1111525849480093_bin.17	3444142	0.746599	90.17	2.71	0	high	not Classified	not isolated	3761	3703	3186	0.847115	0	0
1111525849645106_bin.7	4000282	0.753908	99.57	0.85	0	high	not Classified	not isolated	3876	3795	3338	0.861197	0	0
1111525849767265_bin.25	2895277	0.72215	55.75	1.79	33.33	median	not Classified	not isolated	3727	3598	2823	0.757446	0	0
1111525849737484_bin.11	5290936	0.562464	60.13	1.08	100	median	not Classified	not isolated	5471	5375	3887	0.710473	0	0
1111525849640249_bin.14	5946000	0.553708	95.37	0.21	100	high	not Classified	not isolated	5524	5377	4137	0.748914	0	0
1111525849640249_bin.93	9864764	0.593327	92.95	1.23	0	high	not Classified	not isolated	9078	8697	6237	0.687046	0	0
1111525849854152_bin.39	6250149	0.579317	94.68	0.93	0	high	not Classified	not isolated	5820	5661	4266	0.73299	0	0
1111525849478674_bin.29	5408544	0.635093	82.87	0.31	0	median	not Classified	not isolated	5101	4983	3622	0.710057	0	0
1111525849861985_bin.50	5056437	0.631017	88.43	3.7	0	median	not Classified	not isolated	5096	5012	3673	0.720761	0	0
1111525849758776_bin.21	6005877	0.636689	93.06	2.78	0	high	not Classified	not isolated	5792	5627	4103	0.708391	0	0
1111525849767596_bin.13	2541554	0.640216	92.59	0.93	0	high	not Classified	not isolated	2526	2504	1765	0.698733	0	0
1111525849758776_bin.25	2915825	0.382264	65.77	1.85	33.33	median	not Classified	not isolated	3282	3261	2639	0.804083	1	0.000304692
1111525849858348_bin.16	5643026	0.494307	99.29	3.76	9.09	high	not Classified	not isolated	4838	4740	3975	0.821621	1	0.000206697
1111525849861985_bin.58	5698902	0.493022	99.29	3.6	0	high	not Classified	not isolated	4874	4772	3985	0.817604	1	0.00020517
1111525849478105_bin.29	1495748	0.464697	57.21	0	0	median	not Classified	not isolated	1434	1425	1247	0.869596	0	0
1111525849478105_bin.7	2031925	0.479433	72.64	4.4	50	median	not Classified	not isolated	1613	1567	1435	0.889647	0	0
1111525849479998_bin.56	1449301	0.553059	63.83	0.09	100	median	not Classified	not isolated	1334	1326	1194	0.895052	0	0
1111525849480093_bin.53	1752592	0.482332	58.62	0	0	median	not Classified	not isolated	1466	1459	1308	0.892224	0	0
1111525849486058_bin.12	2200123	0.460225	69.98	3.45	100	median	not Classified	not isolated	2083	2046	1800	0.864138	1	0.000480077
1111525849660463_bin.11	2201989	0.470245	88	1.46	42.86	median	not Classified	not isolated	1978	1970	1727	0.873104	1	0.000505561
1111525849742850_bin.54	1572268	0.48563	64.07	1.58	66.67	median	not Classified	not isolated	1327	1322	1188	0.895252	0	0
1111525849742904_bin.21	1359367	0.468484	58.64	1.33	33.33	median	not Classified	not isolated	1241	1241	1115	0.898469	1	0.000805802
MET0207_bin.39	1671594	0.484208	64.25	0.98	75	median	not Classified	not isolated	1389	1386	1234	0.888409	0	0
MET0259_bin.11	1698098	0.468254	60.21	0.37	0	median	not Classified	not isolated	1296	1293	1128	0.87037	0	0
MET0332_bin.8	1931311	0.479226	79.27	2.14	33.33	median	not Classified	not isolated	1748	1743	1576	0.901602	0	0
MET0353_bin.1	1989034	0.480585	74.74	0.37	0	median	not Classified	not isolated	1498	1489	1336	0.891856	0	0
MET0354_bin.2	2206211	0.474685	85.34	1.53	28.57	median	not Classified	not isolated	1922	1911	1734	0.902185	0	0
1111525849645470_bin.12	2552225	0.469416	95.82	4.44	66.67	high	not Classified	not isolated	2132	2091	1864	0.874296	0	0
1111525849664457_bin.16	1021652	0.474852	50.05	1.7	50	median	not Classified	not isolated	1069	1057	972	0.909261	0	0
1111525849853957_bin.19	2857930	0.481688	84.71	1.12	75	median	not Classified	not isolated	2501	2452	2108	0.842863	0	0
1111525849483430_bin.17	2722614	0.408318	91.04	1.88	41.67	high	not Classified	not isolated	2443	2428	2162	0.884977	1	0.000409333
1111525849755644_bin.34	3718308	0.473586	96.96	0.76	0	high	not Classified	not isolated	3043	2914	2402	0.789353	0	0
MET0251_bin.33	1018506	0.551849	51.4	0.37	33.33	median	Classified	isolated	994	994	904	0.909457	0	0
1111525849755644_bin.16	1788770	0.437388	97.85	0.54	0	high	not Classified	not isolated	1559	1551	1449	0.929442	0	0
1111525849478105_bin.6	1632507	0.424899	66.77	1.72	0	median	not Classified	not isolated	1531	1525	1355	0.885042	0	0
1111525849481762_bin.6_new	1528223	0.427089	82.88	1.59	50	median	not Classified	not isolated	1420	1416	1282	0.902817	0	0
1111525849644767_bin.16	1594797	0.554484	72.09	9.84	73.47	median	not Classified	not isolated	1402	1318	1283	0.915121	0	0
1111525849644767_bin.27	1527669	0.424263	60.34	0	0	median	not Classified	not isolated	1521	1497	1326	0.871795	0	0
1111525849736575_bin.16	1562772	0.56295	80.12	0.69	33.33	median	not Classified	not isolated	1426	1408	1281	0.898317	0	0
1111525849755644_bin.41	1386392	0.562384	51.88	0	0	median	not Classified	not isolated	1325	1317	1168	0.881509	0	0
1111525849861015_bin.12	1187820	0.435233	54.11	0.94	66.67	median	not Classified	not isolated	1085	1081	950	0.875576	1	0.000921659
1111525849479998_bin.51	2053686	0.559181	96.9	0	0	high	not Classified	not isolated	1593	1564	1453	0.912116	0	0
MET0259_bin.43	1599155	0.425331	86.31	0.94	66.67	median	Classified	isolated	1433	1431	1295	0.903699	0	0
MET0354_bin.16	1110924	0.435072	50	0	0	median	Classified	isolated	1068	1067	956	0.895131	0	0
MET1054_bin.6	1527674	0.42455	74	2.36	37.5	median	Classified	isolated	1538	1528	1348	0.876463	0	0
MET0353_bin.21	1804600	0.428935	93.79	0.31	0	high	Classified	isolated	1507	1497	1375	0.912409	0	0
1111525849742850_bin.9	1142229	0.368367	50.09	2.1	0	median	not Classified	not isolated	1344	1336	1137	0.845982	0	0
1111525849862568_bin.75	2035673	0.346233	64.17	1.86	100	median	not Classified	not isolated	2368	2359	1951	0.823902	0	0
1111525849640249_bin.42	6845650	0.501091	100	0.9	0	high	not Classified	not isolated	5609	5483	5009	0.893029	2	0.00035657
1111525849481828_bin.26	2773655	0.374925	58.96	0.99	33.33	median	not Classified	not isolated	3291	3273	2694	0.818596	0	0
1111525849743663_bin.11	1341581	0.409611	50.73	2.71	33.33	median	not Classified	not isolated	1597	1597	1404	0.879148	0	0
1111525849771817_bin.21	1602578	0.409988	68.56	1.49	40	median	not Classified	not isolated	1828	1827	1598	0.874179	0	0
1111525849854152_bin.50	1709031	0.412258	63.79	0	0	median	not Classified	not isolated	1553	1542	1381	0.889247	0	0
1111525849859858_bin.8	2008975	0.418333	63.39	1.23	33.33	median	not Classified	not isolated	2185	2180	1892	0.865904	0	0
DP1807004284_bin.17_new	1014300	0.417479	51.72	0	0	median	not Classified	not isolated	1133	1133	1018	0.8985	0	0
DP1807004434_bin.7	2074099	0.41047	87.13	1.48	40	median	not Classified	not isolated	2081	2078	1846	0.887074	0	0
DP1807004435_bin.19	1871955	0.411944	79.38	0.74	100	median	not Classified	not isolated	2023	2020	1768	0.87395	0	0
DP1807004436_bin.8	1985096	0.41177	85.92	1.23	25	median	not Classified	not isolated	2060	2060	1822	0.884466	0	0
DP1807004470_bin.3	1379075	0.414178	59.18	0.74	0	median	not Classified	not isolated	1573	1573	1391	0.884298	0	0
DP1807004471_bin.4	1536899	0.411609	67.87	1.75	50	median	not Classified	not isolated	1727	1727	1519	0.87956	0	0
DP1807004472_bin.4	1639867	0.411978	73.36	0.99	50	median	not Classified	not isolated	1853	1846	1619	0.873718	0	0
DP1807004501_bin.4	1834212	0.412046	71.17	2.14	33.33	median	not Classified	not isolated	1999	1992	1753	0.876938	0	0
DP1808006779_bin.21	1547049	0.412662	65.75	2.71	0	median	not Classified	not isolated	1753	1743	1550	0.884199	0	0
DP1808006786_bin.14	1238924	0.413954	54.25	0	0	median	not Classified	not isolated	1402	1402	1243	0.886591	0	0
1111525849662506_bin.2	2286043	0.40998	90.23	2.38	33.33	high	not Classified	not isolated	2286	2280	2010	0.879265	1	0.000437445
1111525849744228_bin.24	2372914	0.407974	98.03	0.49	0	high	not Classified	not isolated	2157	2141	1928	0.893834	1	0.000463607
1111525849767596_bin.28	2411569	0.408456	98.52	0.49	0	high	not Classified	not isolated	2205	2189	1970	0.893424	1	0.000453515
1111525849858814_bin.36	2434316	0.409142	97.77	1.74	33.33	high	not Classified	not isolated	2298	2286	2042	0.888599	2	0.000870322
1111525849854152_bin.28	4498115	0.521933	97.64	1.89	66.67	high	not Classified	not isolated	4116	4044	3668	0.891156	1	0.000242954
1111525849861985_bin.40	4618259	0.520517	97.54	0.49	0	high	not Classified	not isolated	4039	3980	3636	0.900223	2	0.000495172
1111525849486260_bin.2	2600291	0.459585	72.86	2.3	0	median	not Classified	not isolated	2754	2741	2257	0.819535	0	0
1111525849743403_bin.34	2359685	0.458119	68.69	1.97	20	median	not Classified	not isolated	2363	2348	1949	0.824799	0	0
1111525849758776_bin.7	2829400	0.464353	83.51	2.87	50	median	not Classified	not isolated	3055	3034	2513	0.822586	0	0
1111525849768216_bin.6	1892921	0.459408	57.76	0.62	50	median	not Classified	not isolated	2208	2203	1817	0.822917	0	0
1111525849771817_bin.13	2547567	0.440977	72.28	3.07	72.73	median	not Classified	not isolated	2722	2708	2234	0.82072	0	0
1111525849862568_bin.59	2921383	0.373181	78.47	0.59	100	median	not Classified	not isolated	2724	2703	2238	0.821586	1	0.000367107
1111525849650039_bin.17	3810020	0.450039	99.01	1.48	0	high	not Classified	not isolated	3543	3460	2899	0.818233	0	0
1111525849737484_bin.26	4184385	0.444881	99.51	1.01	0	high	not Classified	not isolated	3866	3812	3022	0.781686	0	0
1111525849743663_bin.12	3275165	0.458068	92.93	2.67	30	high	not Classified	not isolated	3343	3325	2696	0.806461	0	0
1111525849758776_bin.23	3350845	0.447963	94.58	1.26	20	high	not Classified	not isolated	3071	3046	2582	0.840768	0	0
1111525849859186_bin.8	3225969	0.453101	90.83	1.23	25	high	not Classified	not isolated	3133	3095	2558	0.81647	0	0
1111525849854152_bin.38	5709284	0.430242	90.84	2.67	25	high	not Classified	not isolated	5064	4879	4467	0.882109	1	0.000197472
1111525849640249_bin.155	4510958	0.513399	74.14	0.49	0	median	not Classified	not isolated	3614	3559	3197	0.884615	1	0.000276702
1111525849861985_bin.86	4296604	0.467793	79.87	0	0	median	not Classified	not isolated	3607	3553	3166	0.877738	1	0.000277239
1111525849771817_bin.6	2665410	0.551171	79.39	0.6	50	median	not Classified	not isolated	2735	2731	2253	0.823766	0	0
1111525849758776_bin.42	2400503	0.508882	75.7	1.11	0	median	not Classified	not isolated	2634	2617	2090	0.79347	0	0
1111525849854152_bin.33	2101636	0.588073	55.25	0.33	0	median	not Classified	not isolated	2299	2284	1830	0.795998	0	0
1111525849861985_bin.30	2563885	0.511234	83.41	1.82	33.33	median	not Classified	not isolated	2597	2574	2112	0.813246	0	0
1111525849771545_bin.8	3375063	0.633469	94.58	1.01	50	high	not Classified	not isolated	3019	2992	2534	0.839351	0	0
1111525849771817_bin.36	1616090	0.358374	75.51	3.45	0	median	not Classified	not isolated	1956	1955	1609	0.822597	1	0.000511247
1111525849854152_bin.42	2606145	0.560882	65.54	0.91	33.33	median	not Classified	not isolated	2639	2631	2111	0.799924	0	0
1111525849853811_bin.41	3524030	0.558979	91.29	2.12	25	high	not Classified	not isolated	3173	3144	2599	0.819099	0	0
1111525849736936_bin.31	5387851	0.493616	99.11	1.19	0	high	not Classified	not isolated	4621	4544	3970	0.859121	2	0.000432807
1111525849858348_bin.10	2933835	0.405683	59.48	0	0	median	not Classified	not isolated	3147	3136	2803	0.89069	0	0
1111525849854152_bin.10	4251803	0.636602	97.47	0.3	0	high	not Classified	not isolated	3530	3464	3029	0.858074	1	0.000283286
DSKIN0041-1_bin.25	4879501	0.635837	93.6	1.44	14.29	high	not Classified	not isolated	4714	4622	4001	0.848748	0	0
1111525849486576_bin.34_new	5096025	0.456659	61.41	0.74	33.33	median	not Classified	not isolated	5490	5402	4834	0.88051	1	0.000182149
1111525849743575_bin.56	6010817	0.389982	96.8	3.04	38.46	high	not Classified	not isolated	5366	5185	4697	0.875326	0	0
1111525849743575_bin.81	4044264	0.44517	70.3	0.6	50	median	not Classified	not isolated	4053	3999	3506	0.865038	0	0
1111525849858348_bin.6	4745471	0.54866	82.41	3.69	83.33	median	not Classified	not isolated	5011	4955	4652	0.928358	1	0.000199561
1111525849861985_bin.67	4919481	0.551813	62.07	5.17	100	median	not Classified	not isolated	4849	4738	4496	0.927201	2	0.000412456
1111525849486744_bin.56	2176188	0.426966	51.07	0.89	20	median	not Classified	not isolated	2523	2510	2038	0.807769	1	0.000396354
1111525849736738_bin.4	2827215	0.470149	63.25	1.88	0	median	not Classified	not isolated	3043	3028	2531	0.831745	0	0
1111525849737484_bin.22	4390425	0.371494	89.38	4.43	31.58	median	not Classified	not isolated	4366	4320	3522	0.806688	0	0
1111525849752591_bin.8	2332826	0.410049	60.42	1.09	0	median	not Classified	not isolated	2761	2745	2222	0.804781	1	0.000362188
1111525849767596_bin.22	3359352	0.43064	74.35	2.08	50	median	not Classified	not isolated	3593	3548	2862	0.796549	1	0.000278319
1111525849771023_bin.34	2276125	0.393709	53.91	2.98	15.38	median	not Classified	not isolated	2666	2653	2148	0.805701	0	0
1111525849771817_bin.31	3562406	0.42936	66.44	2.27	18.18	median	not Classified	not isolated	3775	3740	3060	0.810596	0	0
1111525849640249_bin.103	4782711	0.454687	99.26	0.6	0	high	not Classified	not isolated	4293	4225	3544	0.82553	3	0.000698812
1111525849743575_bin.113	3116190	0.367842	90.86	2.07	80	high	not Classified	not isolated	3041	3031	2530	0.831963	1	0.000328839
1111525849478674_bin.61	2387354	0.459758	64.99	0.91	50	median	not Classified	not isolated	2499	2476	2238	0.895558	0	0
1111525849481954_bin.40	2270877	0.459293	60.34	0	0	median	not Classified	not isolated	2396	2385	2203	0.919449	0	0
1111525849737037_bin.15_new	1410074	0.453651	52.76	0.8	33.33	median	not Classified	not isolated	1727	1722	1561	0.90388	0	0
MET0658_bin.16_new	1760711	0.364638	54.43	9.36	7.25	median	not Classified	not isolated	1896	1871	1731	0.912975	1	0.000527426
1111525849480988_bin.1	3227682	0.457763	99.29	0	0	high	not Classified	not isolated	3061	3019	2768	0.90428	1	0.000326691
1111525849486576_bin.75	3185777	0.448918	99.65	0	0	high	not Classified	not isolated	2903	2865	2705	0.931795	1	0.000344471
1111525849663614_bin.79	3830652	0.417321	96.41	0.64	40	high	not Classified	not isolated	3447	3399	3182	0.923122	2	0.000580215
1111525849736752_bin.44	2947436	0.45146	98.23	0	0	high	not Classified	not isolated	2777	2729	2589	0.932301	1	0.000360101
1111525849743575_bin.99	3631365	0.462795	98.23	0	0	high	not Classified	not isolated	3390	3345	3081	0.90885	1	0.000294985
1111525849758776_bin.37	3333262	0.449203	97.61	2.3	6.67	high	not Classified	not isolated	3180	3130	2884	0.906918	1	0.000314465
1111525849758776_bin.47	4232602	0.457407	98.06	0.71	0	high	not Classified	not isolated	3938	3819	3476	0.882682	2	0.000507872
1111525849862568_bin.8	3560002	0.509748	98.94	0.53	0	high	not Classified	not isolated	3087	3052	2854	0.924522	1	0.000323939
MET0658_bin.11	3979597	0.418767	97.53	0	0	high	not Classified	not isolated	3562	3497	3267	0.917181	2	0.000561482
MET0700_bin.20	3639657	0.3592	97.53	0.71	0	high	not Classified	not isolated	3309	3230	3098	0.936235	1	0.000302206
DP1807004423_bin.6	1044085	0.458002	50.39	0	0	median	not Classified	not isolated	1150	1150	1095	0.952174	0	0
DP1807004470_bin.3_new	1537651	0.394237	54.83	1.47	33.33	median	not Classified	not isolated	1717	1710	1606	0.935352	0	0
DP1808006710_bin.21	1795127	0.392278	52.41	0	0	median	not Classified	not isolated	1924	1919	1808	0.939709	0	0
1111525849480213_bin.12	2297953	0.448354	94.36	0.49	50	high	not Classified	not isolated	2224	2197	2077	0.933903	0	0
1111525849486260_bin.15	2453834	0.444206	99.75	0	0	high	not Classified	not isolated	2269	2241	2153	0.948876	0	0
1111525849644360_bin.36	2199420	0.449871	94.82	0.98	50	high	not Classified	not isolated	2136	2122	2019	0.945225	0	0
1111525849668081_bin.15	2133235	0.452022	92.67	0.74	100	high	not Classified	not isolated	2120	2106	2000	0.943396	0	0
1111525849743756_bin.12	2293761	0.449042	97.3	0.25	100	high	not Classified	not isolated	2180	2167	2061	0.945413	0	0
1111525849858868_bin.2	2400151	0.445948	99.75	0	0	high	not Classified	not isolated	2235	2228	2115	0.946309	0	0
1111525849859186_bin.17	2325819	0.391529	100	1.05	25	high	not Classified	not isolated	2197	2175	2074	0.944015	0	0
1111525849862132_bin.8	2436579	0.4451	99.14	1.23	66.67	high	not Classified	not isolated	2442	2416	2282	0.93448	0	0
1111525849479196_bin.34	1675595	0.343278	87.68	1.08	100	median	not Classified	not isolated	1734	1724	1561	0.900231	0	0
1111525849663614_bin.68	1203725	0.340769	64.66	0	0	median	not Classified	not isolated	1124	1121	1070	0.951957	1	0.00088968
1111525849663740_bin.14	2015095	0.340127	88.71	5.38	28.57	median	not Classified	not isolated	2255	2229	1998	0.886031	3	0.00133038
1111525849755361_bin.17	1361398	0.342162	71.38	3.4	9.09	median	not Classified	not isolated	1547	1538	1370	0.885585	0	0
1111525849768046_bin.14_new	1130216	0.34208	55.42	2.69	0	median	not Classified	not isolated	1309	1299	1185	0.905271	0	0
1111525849663614_bin.77	3006373	0.284753	80.34	1.72	100	median	not Classified	not isolated	2768	2702	2517	0.909321	4	0.00144509
1111525849663614_bin.69	3706602	0.333953	97.97	2.12	87.5	high	not Classified	not isolated	3537	3479	3325	0.940062	1	0.000282725
1111525849663614_bin.91	1838469	0.324029	61.55	3.31	30	median	not Classified	not isolated	2210	2193	2034	0.920362	0	0
1111525849478044_bin.12	3235658	0.357475	66.76	4.84	100	median	not Classified	not isolated	4061	3927	3667	0.90298	2	0.00049249
1111525849483863_bin.20	2515622	0.365023	56.09	3.96	66.67	median	not Classified	not isolated	3121	3053	2920	0.935598	0	0
1111525849736738_bin.5	1895409	0.36837	52.22	5.03	11.11	median	not Classified	not isolated	2367	2351	2142	0.904943	1	0.000422476
1111525849858868_bin.20	2951673	0.356155	52	4.84	100	median	not Classified	not isolated	3650	3555	3348	0.91726	1	0.000273973
1111525849753914_bin.31	3266395	0.372637	99.51	0.29	100	high	not Classified	not isolated	3101	3054	2857	0.921316	3	0.00096743
1111525849755644_bin.99	1290737	0.368883	68.72	6.45	83.33	median	not Classified	not isolated	1626	1607	1391	0.855474	0	0
1111525849669352_bin.15	1966904	0.417454	86.34	1.96	20	median	not Classified	not isolated	2125	2111	1999	0.940706	0	0
1111525849480093_bin.2	2535091	0.371413	97.84	1.72	75	high	not Classified	not isolated	2496	2467	2376	0.951923	0	0
1111525849480213_bin.16	2322454	0.415201	97.79	3.68	38.46	high	not Classified	not isolated	2214	2127	2097	0.947154	0	0
1111525849480358_bin.16	2185633	0.415926	98.46	0.25	0	high	not Classified	not isolated	2066	2035	1963	0.950145	1	0.000484027
1111525849480457_bin.1	2533199	0.371243	97.55	1.98	71.43	high	not Classified	not isolated	2497	2475	2375	0.951141	1	0.000400481
1111525849485004_bin.14	2300602	0.414803	97.23	0.25	0	high	not Classified	not isolated	2218	2187	2096	0.944995	1	0.000450857
1111525849486442_bin.32	2180801	0.416902	97.06	3.43	10	high	not Classified	not isolated	2158	2121	2026	0.938832	0	0
1111525849644360_bin.24	2078796	0.415131	95.59	0.49	50	high	not Classified	not isolated	2041	2029	1932	0.946595	1	0.000489956
1111525849650039_bin.16	2333541	0.411903	98.53	0.25	0	high	not Classified	not isolated	2261	2215	2115	0.935427	0	0
1111525849743663_bin.10	2175489	0.416288	96.57	0.74	33.33	high	not Classified	not isolated	2118	2104	2008	0.948064	0	0
1111525849744228_bin.31	2146621	0.414207	98.69	0.74	50	high	not Classified	not isolated	2116	2103	1999	0.944707	0	0
1111525849748616_bin.38	2107949	0.417763	98.53	0.49	0	high	not Classified	not isolated	2124	2101	1983	0.933616	0	0
1111525849758379_bin.17	2078830	0.418198	97.11	1.47	50	high	not Classified	not isolated	2061	2048	1932	0.937409	0	0
1111525849767596_bin.33	2396718	0.414743	98.37	1.88	44.44	high	not Classified	not isolated	2345	2312	2198	0.937313	1	0.000426439
1111525849767822_bin.4	2391558	0.414666	98.18	0.74	0	high	not Classified	not isolated	2283	2217	2165	0.948314	0	0
1111525849853811_bin.54	2274026	0.414567	98.53	0.74	50	high	not Classified	not isolated	2191	2164	2060	0.94021	1	0.000456413
1111525849858550_bin.20	2356897	0.415582	99.51	0.25	0	high	not Classified	not isolated	2238	2196	2101	0.938785	0	0
1111525849858958_bin.24	2238087	0.415899	96.08	0.25	0	high	not Classified	not isolated	2119	2066	2008	0.947617	0	0
1111525849859186_bin.16	2442693	0.409774	99.51	0.25	0	high	not Classified	not isolated	2405	2335	2247	0.934304	1	0.0004158
DSKIN0041-1_bin.41	2292090	0.414622	97.06	0.25	0	high	not Classified	not isolated	2171	2128	2062	0.949793	0	0
DSKIN0049-1_bin.5	2331888	0.415128	99.51	0.25	0	high	not Classified	not isolated	2236	2203	2090	0.934705	0	0
DP1808006764_bin.18	2010414	0.371685	78.87	1.35	60	median	Classified	isolated	2138	2126	2012	0.941066	0	0
DP1808006765_bin.13	1896637	0.372481	65.67	0	0	median	Classified	isolated	2018	2005	1889	0.936075	0	0
DP1808006766_bin.5	1297712	0.375011	52.76	0	0	median	Classified	isolated	1430	1427	1360	0.951049	0	0
1111525849638686_bin.13	1801107	0.414161	63.79	8.62	20	median	not Classified	not isolated	2183	2052	1972	0.903344	0	0
1111525849736894_bin.18	2195154	0.337994	84.31	5.31	43.75	median	not Classified	not isolated	2422	2344	2214	0.914121	0	0
1111525849737037_bin.3	1619909	0.455208	73.33	0.98	25	median	not Classified	not isolated	1780	1778	1669	0.93764	0	0
1111525849486576_bin.9	2608916	0.337005	100	0.25	0	high	not Classified	not isolated	2543	2491	2327	0.915061	0	0
1111525849481828_bin.24	2656439	0.44129	69.79	1.27	50	median	not Classified	not isolated	2938	2913	2394	0.81484	0	0
1111525849743575_bin.6	2100519	0.447334	55.56	0.48	0	median	not Classified	not isolated	1935	1917	1654	0.85478	0	0
1111525849486576_bin.38	3006990	0.377823	80.32	3.6	90	median	not Classified	not isolated	3172	3140	2868	0.904161	0	0
1111525849767143_bin.11	3259094	0.380405	85.09	0.54	20	median	not Classified	not isolated	3336	3297	3029	0.907974	3	0.000899281
1111525849862568_bin.83	2418762	0.37939	69.37	6	64.71	median	not Classified	not isolated	2774	2737	2510	0.904831	0	0
MET0658_bin.6_new	2109642	0.385893	50.01	1.04	11.11	median	not Classified	not isolated	2112	2096	1883	0.891572	0	0
1111525849480093_bin.55	2970818	0.380552	77.62	0.48	100	median	not Classified	not isolated	2507	2495	2331	0.929797	0	0
1111525849478674_bin.42	3281846	0.4078	89.84	0.48	0	median	Classified	isolated	2867	2848	2638	0.920126	1	0.000348797
1111525849640249_bin.77	5276071	0.615046	97.81	3.01	0	high	not Classified	not isolated	3914	3825	3010	0.769034	0	0
1111525849755503_bin.23	3298556	0.720965	95.36	3.55	28.57	high	not Classified	not isolated	3122	3105	2468	0.790519	0	0
1111525849478674_bin.3	3029266	0.394807	85.42	0.89	0	median	not Classified	not isolated	3064	3018	2171	0.708551	0	0
1111525849650090_bin.8	1847583	0.388762	63.28	5.02	0	median	not Classified	not isolated	2392	2376	1762	0.736622	3	0.00125418
1111525849669408_bin.9	2901203	0.354776	80.68	3.12	14.29	median	not Classified	not isolated	3324	3280	2271	0.683213	0	0
1111525849743575_bin.114	2507234	0.395244	70.18	1.75	0	median	not Classified	not isolated	2732	2694	1915	0.700952	0	0
1111525849862568_bin.19	2471966	0.395789	65.79	1.75	0	median	not Classified	not isolated	2857	2831	1975	0.691285	0	0
DP1808006666_bin.6	1204811	0.401363	51.17	0	0	median	not Classified	not isolated	1599	1598	1084	0.677924	0	0
1111525849736894_bin.48	3878838	0.49332	93.01	1.79	0	high	not Classified	not isolated	3968	3919	2756	0.694556	0	0
1111525849478674_bin.59	2689870	0.428086	67.71	2.23	66.67	median	not Classified	not isolated	2980	2950	2048	0.687248	0	0
1111525849486576_bin.43	3086987	0.502451	83.1	2.33	60	median	not Classified	not isolated	3538	3520	2312	0.653477	0	0
1111525849486576_bin.48	2751542	0.442366	58.93	1.75	0	median	not Classified	not isolated	3409	3383	2206	0.647111	0	0
1111525849736894_bin.31	3604808	0.419141	84.97	1.12	33.33	median	not Classified	not isolated	3732	3669	2542	0.681136	0	0
1111525849758776_bin.53	2743212	0.481585	75.8	1.06	0	median	not Classified	not isolated	3275	3255	2210	0.674809	0	0
1111525849862995_bin.36	3723244	0.533814	90.33	1.79	0	high	not Classified	not isolated	3787	3752	2634	0.695537	0	0
DP1807004284_bin.13	1673321	0.430163	70.51	2.08	33.33	median	not Classified	not isolated	2004	2003	1413	0.70509	0	0
DP1807004286_bin.10_new	1410064	0.432251	50.16	1.75	0	median	not Classified	not isolated	1764	1757	1235	0.700113	0	0
1111525849486576_bin.28	2205265	0.449636	68.57	2.1	14.29	median	not Classified	not isolated	2656	2642	2113	0.795557	0	0
1111525849858550_bin.37	3261052	0.492057	77.97	1.34	0	median	not Classified	not isolated	3543	3512	2382	0.672312	0	0
DP1808006710_bin.25	1362041	0.42908	51.38	0.89	0	median	not Classified	not isolated	1745	1741	1186	0.679656	0	0
1111525849480310_bin.22	4186707	0.52358	92.56	0.89	0	high	not Classified	not isolated	4239	4169	2963	0.698986	0	0
1111525849858550_bin.7	3028781	0.452529	94.64	0.89	0	high	not Classified	not isolated	2810	2799	2069	0.736299	0	0
1111525849481954_bin.15	2037508	0.445138	62.03	0.05	0	median	not Classified	not isolated	2411	2397	1924	0.798009	0	0
1111525849486260_bin.23	2594863	0.413256	60.69	0	0	median	not Classified	not isolated	2855	2838	2256	0.790193	1	0.000350263
1111525849668977_bin.23	2381989	0.388385	80.31	1.55	0	median	not Classified	not isolated	2795	2786	2176	0.778533	0	0
1111525849736894_bin.9	3323608	0.409733	87.54	1.35	0	median	not Classified	not isolated	3452	3424	2565	0.743048	0	0
1111525849859858_bin.13	2744288	0.415549	87.52	0	0	median	not Classified	not isolated	2941	2926	2336	0.794288	0	0
1111525849862568_bin.73	2853905	0.430297	66.62	4.39	66.67	median	not Classified	not isolated	3267	3219	2498	0.764616	0	0
1111525849736894_bin.8	3105641	0.415286	97.75	0.9	0	high	not Classified	not isolated	3066	3036	2493	0.813112	0	0
1111525849640249_bin.87	2992385	0.440294	82.77	1.2	50	median	not Classified	not isolated	3388	3374	2384	0.70366	0	0
1111525849743575_bin.54	2547920	0.419203	71.6	0.45	100	median	not Classified	not isolated	2532	2515	2003	0.791074	0	0
1111525849862568_bin.71	2573065	0.371748	81.03	1.8	0	median	not Classified	not isolated	2918	2896	2171	0.744003	2	0.000685401
1111525849650039_bin.23	3538029	0.403512	93.46	2.04	25	high	not Classified	not isolated	3635	3599	2643	0.727098	0	0
1111525849486576_bin.84	2309958	0.430346	63.16	1.05	0	median	not Classified	not isolated	2738	2715	1869	0.682615	0	0
1111525849748616_bin.43	2002167	0.373405	69.61	1	33.33	median	not Classified	not isolated	2369	2364	1530	0.645842	0	0
1111525849748616_bin.51	2635580	0.559336	65.82	1.41	66.67	median	not Classified	not isolated	3273	3252	2199	0.671861	0	0
1111525849743663_bin.8	2899050	0.467927	76.69	1.52	0	median	not Classified	not isolated	3421	3391	2282	0.667056	0	0
1111525849640249_bin.105	3621744	0.58434	90.18	0.89	0	high	not Classified	not isolated	3562	3527	2496	0.70073	0	0
1111525849861985_bin.83	5668361	0.623287	94.12	3.78	0	high	not Classified	not isolated	5105	5017	3323	0.65093	0	0
1111525849758776_bin.60	4260274	0.459643	86.15	0.84	0	median	not Classified	not isolated	4009	3948	2600	0.648541	0	0
1111525849640249_bin.13	3453945	0.550319	90.7	0.89	0	high	not Classified	not isolated	3569	3524	2260	0.633231	1	0.000280191
1111525849640249_bin.147	5298491	0.52156	88.4	0.84	0	median	not Classified	not isolated	4525	4460	2779	0.614144	2	0.000441989
1111525849486576_bin.36	3961047	0.400504	92.58	1.73	0	high	not Classified	not isolated	3667	3610	2470	0.673575	1	0.000272702
1111525849758776_bin.46	2887200	0.442109	93.28	1.68	0	high	not Classified	not isolated	2700	2678	1903	0.704815	2	0.000740741
1111525849858229_bin.5	7460372	0.51112	94.13	1.83	0	high	not Classified	not isolated	6846	6607	4977	0.726994	0	0
1111525849480093_bin.45	3229633	0.563609	98.11	0.31	100	high	not Classified	not isolated	3084	3028	2558	0.829442	0	0
SRR1950782_bin.1	3921879	0.426702	79.34	2.96	25	median	not Classified	not isolated	4372	4280	3890	0.889753	0	0
1111525849480358_bin.30	4491800	0.289826	88.89	0	0	median	not Classified	not isolated	4021	3893	2792	0.694355	1	0.000248694
1111525849486260_bin.8	4529043	0.290536	88.89	0	0	median	not Classified	not isolated	4095	3955	2842	0.694017	2	0.0004884
1111525849748616_bin.50	4516057	0.290495	84.62	1.71	50	median	not Classified	not isolated	4251	4184	2939	0.691367	2	0.000470478
1111525849758776_bin.19	5034568	0.674522	85.24	3.09	40	median	not Classified	not isolated	5281	5148	3508	0.664268	0	0
1111525849853811_bin.47	4523925	0.291425	84.19	0.85	100	median	not Classified	not isolated	4644	4565	3013	0.648794	2	0.000430663
1111525849858550_bin.34	4445001	0.292226	86.75	0.09	100	median	not Classified	not isolated	4323	4265	2932	0.678233	1	0.000231321
1111525849737484_bin.28	6994817	0.48459	87.61	5.56	0	median	not Classified	not isolated	6152	6007	4132	0.671651	1	0.000162549
1111525849758776_bin.16	5709804	0.48457	62.82	4.7	12.5	median	not Classified	not isolated	5695	5596	3700	0.649693	1	0.000175593
1111525849853811_bin.49	3837635	0.468927	66.08	4.7	12.5	median	not Classified	not isolated	4371	4352	2823	0.645848	0	0
1111525849861985_bin.21	4072819	0.512722	88.18	3.8	12.5	median	not Classified	not isolated	3841	3794	2375	0.618329	1	0.000260349
1111525849478674_bin.14	2239271	0.677435	79.94	2.71	55.56	median	not Classified	not isolated	2630	2580	2143	0.814829	0	0
1111525849480910_bin.18	2204805	0.680319	79.12	4.11	81.82	median	not Classified	not isolated	2412	2353	2021	0.837894	0	0
1111525849481954_bin.23_new	2038425	0.674597	67.77	2.06	33.33	median	not Classified	not isolated	2402	2358	1954	0.813489	0	0
1111525849483863_bin.31	2756488	0.673494	87.25	5.18	56.25	median	not Classified	not isolated	3080	3010	2514	0.816234	0	0
1111525849483863_bin.5	3700062	0.644081	92.72	5.86	81.25	median	not Classified	not isolated	3969	3857	3285	0.827664	0	0
1111525849644360_bin.33	2796395	0.651383	89.84	0.42	0	median	not Classified	not isolated	2990	2949	2429	0.812375	0	0
1111525849667962_bin.4	2390392	0.64739	64.48	2.97	40	median	not Classified	not isolated	2933	2911	2436	0.830549	0	0
1111525849737450_bin.12	2135359	0.674209	66.64	2.55	57.14	median	not Classified	not isolated	2473	2442	1990	0.804691	0	0
1111525849743756_bin.7	3392525	0.645133	87.71	3.83	72.73	median	not Classified	not isolated	3861	3785	3166	0.819995	0	0
1111525849768216_bin.24	2119078	0.666389	63.06	4.26	18.18	median	not Classified	not isolated	2627	2558	2161	0.822611	0	0
DP1806001277_bin.3	1622691	0.654242	54.11	0.85	50	median	not Classified	not isolated	1969	1950	1622	0.823768	0	0
DP1806001279_bin.2	2585862	0.654409	77.1	2.12	60	median	not Classified	not isolated	2993	2963	2379	0.794855	0	0
DP1806001340_bin.1_new	1918855	0.650055	52.41	0.92	75	median	not Classified	not isolated	2244	2216	1784	0.795009	0	0
DP1806001340_bin.2	2274480	0.654358	63.09	4.31	100	median	not Classified	not isolated	2648	2623	2060	0.777946	0	0
DP1807004325_bin.3	2575879	0.653475	79.64	5.71	55	median	not Classified	not isolated	2941	2866	2446	0.83169	0	0
DP1807004401_bin.3	1568926	0.652448	51.41	0.85	0	median	not Classified	not isolated	1851	1844	1574	0.850351	0	0
DP1807004434_bin.11	2663353	0.652811	73.38	2.26	37.5	median	not Classified	not isolated	3102	3054	2438	0.785945	0	0
DP1807004435_bin.21	2846011	0.651053	81.85	1.06	0	median	not Classified	not isolated	3345	3279	2582	0.771898	0	0
DP1807004436_bin.4	2128291	0.651468	63.74	1.08	25	median	not Classified	not isolated	2527	2505	2018	0.798575	0	0
DP1807004504_bin.1	2671773	0.606023	70.44	0.21	0	median	not Classified	not isolated	3008	2987	2456	0.816489	0	0
DP1807004505_bin.7	2594593	0.605084	65.24	1.06	0	median	not Classified	not isolated	2978	2953	2440	0.819342	0	0
DP1807004557_bin.4	1848051	0.653529	54.01	2.62	20	median	not Classified	not isolated	2243	2214	1856	0.827463	0	0
DP1807004558_bin.3	2250778	0.654403	71.71	4.14	27.78	median	not Classified	not isolated	2590	2551	2151	0.830502	0	0
DP1808006645_bin.7	2316633	0.65534	71.58	0.94	42.86	median	not Classified	not isolated	2603	2559	2213	0.850173	0	0
DP1808006646_bin.6	1665780	0.65672	55.52	2.26	0	median	not Classified	not isolated	1953	1926	1657	0.848438	0	0
DP1808006684_bin.2	2203048	0.651748	64.34	0	0	median	not Classified	not isolated	2499	2478	2036	0.814726	0	0
DP1808006685_bin.7_new	1546091	0.646494	52.15	0.21	100	median	not Classified	not isolated	1871	1862	1554	0.830572	0	0
DP1808006693_bin.2	1721730	0.654085	53.03	0.85	50	median	not Classified	not isolated	2140	2122	1680	0.785047	0	0
DP1808006740_bin.3	2304472	0.646585	65.25	5.95	50	median	not Classified	not isolated	2815	2750	2233	0.79325	0	0
DP1808006742_bin.1	1824075	0.650071	56.21	1.41	25	median	not Classified	not isolated	2119	2095	1750	0.825861	0	0
DP1808006749_bin.11	2757239	0.652999	84.24	2.12	0	median	not Classified	not isolated	2962	2918	2436	0.822417	0	0
DP1808006751_bin.8	2364927	0.652903	75.89	1.91	66.67	median	not Classified	not isolated	2701	2666	2208	0.817475	0	0
DP1808006788_bin.16	2358276	0.654331	64.58	5.93	35	median	not Classified	not isolated	2789	2692	2209	0.79204	0	0
DP1808006788_bin.18_new	1665670	0.67886	51.25	3.76	20	median	not Classified	not isolated	1952	1914	1626	0.832992	0	0
DP1808006789_bin.2_new	2132409	0.651613	57.16	6.87	40	median	not Classified	not isolated	2528	2431	2026	0.801424	0	0
DP1808006803_bin.1	2047505	0.65199	61.01	2.26	71.43	median	not Classified	not isolated	2504	2478	1960	0.782748	0	0
DP1808006827_bin.1	2217162	0.6537	73.94	3.18	37.5	median	not Classified	not isolated	2560	2540	2132	0.832812	0	0
DP1808006828_bin.6	2277612	0.654403	77.68	3.04	54.55	median	not Classified	not isolated	2676	2631	2244	0.838565	0	0
DP1808006829_bin.4	1744915	0.656913	55.07	3.18	0	median	not Classified	not isolated	2126	2093	1787	0.840546	0	0
DP1808006831_bin.3	2076120	0.655522	63.73	4.33	43.75	median	not Classified	not isolated	2485	2438	2078	0.836217	0	0
DP1808006842_bin.6	2503719	0.654647	78.74	1.51	30	median	not Classified	not isolated	2833	2784	2357	0.83198	0	0
DP1808006875_bin.3	2236769	0.649402	67.49	1.69	40	median	not Classified	not isolated	2575	2542	2095	0.813592	0	0
DP1808006876_bin.14	2669209	0.652914	83.47	3.9	83.33	median	not Classified	not isolated	3148	3104	2499	0.793837	0	0
DP1808006877_bin.1	2425411	0.652329	67.73	1.48	50	median	not Classified	not isolated	2869	2835	2295	0.79993	0	0
MET0276_bin.34	1714105	0.639604	87.92	0.64	50	median	not Classified	not isolated	1747	1738	1539	0.880939	0	0
MET0293_bin.4	1747206	0.638764	89.41	0	0	median	not Classified	not isolated	1688	1679	1493	0.884479	0	0
MET0776_bin.6	1661937	0.67415	50.06	2.27	25	median	not Classified	not isolated	2027	2016	1644	0.811051	0	0
1111525849478674_bin.27	3383935	0.644109	92.51	1.13	25	high	not Classified	not isolated	3394	3286	2847	0.838833	0	0
1111525849480310_bin.16	2559865	0.673716	91.1	2.2	28.57	high	not Classified	not isolated	2886	2840	2396	0.830215	0	0
1111525849644360_bin.5	3513875	0.645699	95.9	0.64	0	high	not Classified	not isolated	3487	3377	2891	0.829079	0	0
1111525849736126_bin.1	2829968	0.653366	94.22	1.06	66.67	high	not Classified	not isolated	2907	2861	2433	0.836945	0	0
1111525849758776_bin.22	3485304	0.645087	96.94	1.48	25	high	not Classified	not isolated	3522	3424	2935	0.833333	0	0
1111525849759006_bin.27	2594579	0.677893	92.06	1.7	60	high	not Classified	not isolated	2798	2729	2348	0.839171	0	0
1111525849767596_bin.1	2828070	0.652843	96.19	2.54	25	high	not Classified	not isolated	2787	2719	2379	0.853606	0	0
1111525849767596_bin.2	3595560	0.645658	94.28	3.18	44.44	high	not Classified	not isolated	3817	3720	3174	0.831543	0	0
1111525849853811_bin.55	3579813	0.642839	90.86	3.95	69.23	high	not Classified	not isolated	4047	3974	3233	0.798863	0	0
1111525849854152_bin.51	3521221	0.645743	92.23	4.17	57.14	high	not Classified	not isolated	3807	3723	3147	0.826635	0	0
1111525849858550_bin.3	2622729	0.677907	93.62	2.41	77.78	high	not Classified	not isolated	2759	2697	2294	0.831461	0	0
1111525849858868_bin.34	3658422	0.645206	90.61	1.55	83.33	high	not Classified	not isolated	4091	3990	3376	0.825226	1	0.000244439
DP1807004372_bin.4	3274291	0.604667	91.43	0.42	100	high	not Classified	not isolated	3364	3321	2797	0.831451	0	0
DP1807004373_bin.4	3275284	0.604629	90.66	0.42	0	high	not Classified	not isolated	3367	3329	2796	0.830413	0	0
DP1808006750_bin.9	2969875	0.652895	91.66	1.91	11.11	high	not Classified	not isolated	3091	3020	2536	0.820446	0	0
1111525849478674_bin.31	4084728	0.592781	64.19	8.78	0	median	not Classified	not isolated	4574	4544	2897	0.633362	1	0.000218627
1111525849480988_bin.7	6632432	0.630929	88.43	5.09	0	median	not Classified	not isolated	6081	5971	3985	0.65532	3	0.00049334
1111525849486260_bin.32	5708475	0.645867	76.85	4.94	33.33	median	not Classified	not isolated	5327	5242	3521	0.660972	2	0.000375446
1111525849486260_bin.44	5920613	0.592038	83.33	2.78	0	median	not Classified	not isolated	5501	5388	3571	0.649155	1	0.000181785
1111525849644360_bin.14	3965044	0.600171	67.09	2.78	0	median	not Classified	not isolated	4486	4459	2846	0.634418	1	0.000222916
1111525849748616_bin.22	5703681	0.59143	78.54	3.89	20	median	not Classified	not isolated	6055	5982	3799	0.627415	0	0
1111525849758776_bin.38	5804171	0.600573	92.13	6.94	22.22	median	not Classified	not isolated	5565	5461	3627	0.651752	2	0.000359389
1111525849767596_bin.17	5754818	0.601481	92.13	5.56	0	median	not Classified	not isolated	5451	5369	3520	0.645753	2	0.000366905
1111525849854152_bin.6	5878457	0.60055	92.13	5.56	0	median	not Classified	not isolated	5572	5463	3619	0.649497	2	0.000358938
1111525849861985_bin.61	8061986	0.629945	97.22	6.48	0	median	not Classified	not isolated	7436	7258	4851	0.652367	1	0.000134481
1111525849486576_bin.7	6264247	0.592386	91.67	3.89	0	high	not Classified	not isolated	5913	5789	3837	0.648909	1	0.000169119
1111525849771023_bin.13	732109	0.392933	56.03	1.72	100	median	not Classified	not isolated	794	782	714	0.899244	0	0
MET0182_bin.2	712214	0.399473	58.62	0	0	median	not Classified	not isolated	721	718	657	0.911234	0	0
MET0276_bin.28	636974	0.403866	57.76	3.45	0	median	not Classified	not isolated	750	744	690	0.92	0	0
MET0433_bin.10	890825	0.407052	54.31	0	0	median	not Classified	not isolated	912	909	837	0.917763	0	0
1111525849644767_bin.12	1226406	0.337282	65.91	4.68	52.17	median	not Classified	not isolated	1371	1323	1277	0.931437	0	0
1111525849740170_bin.15	1351123	0.387124	85.06	7.09	85.71	median	not Classified	not isolated	1491	1457	1384	0.928236	0	0
MET0207_bin.1	902760	0.33943	57.48	0.36	50	median	not Classified	not isolated	1062	1059	1005	0.946328	0	0
MET0259_bin.23	1379356	0.342034	76.61	5.91	28.57	median	not Classified	not isolated	1542	1495	1394	0.904021	0	0
MET0044_bin.2	1679397	0.34466	94.39	3.97	16.67	high	not Classified	not isolated	1673	1645	1588	0.949193	0	0
1111525849853811_bin.7	1693136	0.38273	98.64	0.66	25	high	not Classified	not isolated	1652	1611	1493	0.903753	0	0
1111525849853811_bin.12	1558429	0.35513	89.42	0.6	100	median	not Classified	not isolated	1579	1541	1477	0.935402	0	0
MET0639_bin.13	1413970	0.377123	86.92	2.47	36.36	median	not Classified	not isolated	1536	1525	1460	0.950521	0	0
1111525849853811_bin.11	1738631	0.439193	99.37	2.38	26.32	high	not Classified	not isolated	1737	1680	1651	0.950489	0	0
1111525849479042_bin.6	1030711	0.404418	53.65	3.74	65.52	median	not Classified	not isolated	1330	1316	1281	0.963158	1	0.00075188
1111525849479196_bin.10	1734671	0.397407	79.99	8.27	80.77	median	not Classified	not isolated	2034	1988	1938	0.952802	3	0.00147493
1111525849485004_bin.26	2112496	0.393741	95.78	6.59	82.05	median	not Classified	not isolated	2212	2155	2106	0.95208	6	0.00271248
1111525849633480_bin.22	1324275	0.404408	65.86	6.17	86.11	median	not Classified	not isolated	1644	1609	1571	0.955596	2	0.00121655
1111525849638565_bin.13	1398154	0.407077	73.46	6.58	80.95	median	not Classified	not isolated	1601	1572	1552	0.969394	4	0.00249844
1111525849660463_bin.3	1568266	0.407883	54.62	6.9	100	median	not Classified	not isolated	1870	1748	1795	0.959893	3	0.00160428
1111525849736183_bin.4	1218911	0.407861	67.69	1.77	69.23	median	not Classified	not isolated	1485	1477	1428	0.961616	6	0.0040404
1111525849740170_bin.11	1208462	0.39652	58.54	8.33	83.33	median	not Classified	not isolated	1481	1399	1437	0.97029	0	0
1111525849743460_bin.22	1153758	0.411076	56.77	6.87	71.93	median	not Classified	not isolated	1418	1378	1332	0.939351	2	0.00141044
1111525849755644_bin.43	1905903	0.413156	91.97	9.81	78.87	median	not Classified	not isolated	1982	1857	1935	0.976287	3	0.00151362
1111525849852366_bin.5	1674656	0.400941	78.01	5.84	68.29	median	not Classified	not isolated	2001	1971	1932	0.965517	7	0.00349825
1111525849860954_bin.38	1697285	0.403634	68.83	6.03	100	median	not Classified	not isolated	1790	1723	1718	0.959777	7	0.00391061
1111525849861219_bin.29	1852214	0.404038	92.7	7.72	83.67	median	not Classified	not isolated	1952	1886	1893	0.969775	4	0.00204918
1111525849861985_bin.70	1487275	0.402591	77.59	6.9	100	median	not Classified	not isolated	1564	1536	1518	0.970588	5	0.00319693
DSKIN0029-1_bin.21	1603177	0.410306	75.26	5.35	55.88	median	not Classified	not isolated	1870	1819	1788	0.95615	2	0.00106952
MET0207_bin.49	1733053	0.433802	55.58	0	0	median	not Classified	not isolated	1963	1933	1876	0.95568	2	0.00101885
MET0219_bin.4_new	1041438	0.409143	57.23	1.19	77.78	median	not Classified	not isolated	1265	1261	1233	0.974704	3	0.00237154
MET0639_bin.36	1670649	0.40137	60.66	0.86	100	median	not Classified	not isolated	1770	1715	1685	0.951977	2	0.00112994
1111525849853977_bin.4	2012192	0.394877	97.71	1.55	72.73	high	not Classified	not isolated	2001	1955	1921	0.96002	4	0.001999
1111525849755644_bin.40	500857	0.237082	60.91	0	0	median	not Classified	not isolated	563	563	395	0.701599	1	0.0017762
1111525849478105_bin.17	1835258	0.301792	87.24	3.28	60	median	not Classified	not isolated	1862	1800	1756	0.943072	1	0.000537057
1111525849753914_bin.23	1667493	0.332548	51.72	5.17	33.33	median	not Classified	not isolated	2132	2041	1953	0.916041	1	0.000469043
MET0376_bin.10	2294462	0.391588	96.74	1.8	0	high	not Classified	not isolated	2151	2121	2055	0.95537	0	0
MET0395_bin.8	2420012	0.388667	97.34	1.8	0	high	not Classified	not isolated	2287	2250	2172	0.949716	0	0
1111525849755644_bin.66	1526361	0.369534	57.21	2.71	27.27	median	not Classified	not isolated	1683	1669	1544	0.917409	0	0
1111525849742850_bin.4	1586417	0.310696	76.21	0	0	median	Classified	isolated	1485	1456	1331	0.896296	0	0
MET0353_bin.40	1810580	0.541054	95.57	0.06	0	high	Classified	isolated	1667	1658	1469	0.881224	0	0
MET0353_bin.37	1841428	0.607687	93.65	1.68	25	high	Classified	isolated	1732	1724	1590	0.918014	0	0
MET0353_bin.29	2194288	0.462739	96.53	0	0	high	Classified	isolated	2084	2054	1817	0.871881	0	0
MET0251_bin.38	1042723	0.371426	73.3	7.45	28.57	median	not Classified	not isolated	1231	1224	1103	0.896019	0	0
MET0251_bin.28	1803916	0.386776	82.84	9.35	4.35	median	not Classified	not isolated	1905	1886	1662	0.872441	2	0.00104987
1111525849736908_bin.39	1375550	0.382114	69.86	1.06	50	median	Classified	isolated	1429	1415	1227	0.858642	0	0
1111525849479998_bin.3_new	743343	0.38336	52.27	0.7	0	median	not Classified	not isolated	834	830	773	0.926859	0	0
MET0251_bin.12	1048855	0.521365	52.93	1.65	0	median	Classified	isolated	1122	1119	958	0.853832	0	0
1111525849742850_bin.47	661723	0.407707	62.06	0	0	median	not Classified	not isolated	541	541	484	0.89464	0	0
1111525849755644_bin.77	760246	0.253794	51.69	1.72	0	median	not Classified	not isolated	1229	1224	703	0.57201	0	0
MET0251_bin.14	1321378	0.3671	72.57	5.17	33.33	median	not Classified	not isolated	1314	1284	1216	0.925419	0	0
MET0251_bin.34_new	799621	0.382062	52.07	1.72	100	median	not Classified	not isolated	889	888	819	0.92126	0	0
1111525849736908_bin.28	1468548	0.362981	96.85	0	0	high	Classified	isolated	1434	1426	1315	0.917015	0	0
MET0284_bin.7	1021672	0.416639	56.86	0	0	median	not Classified	not isolated	1002	1001	907	0.90519	0	0
1111525849478545_bin.18	1346495	0.30684	75.76	1.65	30	median	not Classified	not isolated	1577	1562	1455	0.922638	0	0
1111525849480310_bin.28	1436235	0.362664	68.85	1.22	50	median	not Classified	not isolated	1509	1496	1448	0.959576	0	0
1111525849748616_bin.2	598526	0.29519	53.45	0	0	median	not Classified	not isolated	609	606	582	0.955665	0	0
1111525849753914_bin.14	2360582	0.301852	87.94	5.59	20	median	not Classified	not isolated	2721	2674	2362	0.868063	3	0.00110254
1111525849759280_bin.3	1442608	0.308925	75.8	3.27	21.74	median	not Classified	not isolated	1687	1657	1557	0.92294	0	0
1111525849771950_bin.3	1102882	0.304625	54.34	1.12	33.33	median	not Classified	not isolated	1348	1346	1224	0.908012	0	0
1111525849856911_bin.7	1260496	0.303996	59.55	1.52	0	median	not Classified	not isolated	1550	1539	1382	0.891613	2	0.00129032
MET0204_bin.5	1299133	0.309456	71.28	0.73	25	median	not Classified	not isolated	1464	1457	1328	0.907104	0	0
MET0211_bin.2_new	1829536	0.301323	88.17	9.82	51.61	median	not Classified	not isolated	1926	1787	1768	0.917965	0	0
MET0267_bin.7	951484	0.370464	57	2.74	20	median	not Classified	not isolated	1032	1012	960	0.930233	0	0
MET0267_bin.8	1309015	0.337328	80.63	1.28	69.23	median	not Classified	not isolated	1390	1370	1303	0.93741	0	0
MET0276_bin.21	1351093	0.326022	69.54	0.3	100	median	not Classified	not isolated	1537	1530	1412	0.918673	1	0.000650618
MET0376_bin.1	1495176	0.352087	75.51	1.39	27.27	median	not Classified	not isolated	1459	1433	1383	0.94791	0	0
MET0376_bin.2	1412987	0.357835	70.12	0.61	100	median	not Classified	not isolated	1394	1382	1299	0.931851	0	0
MET0395_bin.1	1369257	0.358423	68.9	0.61	100	median	not Classified	not isolated	1345	1335	1252	0.930855	0	0
MET0395_bin.3	1587576	0.322584	77.84	0	0	median	not Classified	not isolated	1495	1468	1431	0.957191	0	0
MET0547_bin.1	1221584	0.32656	67.5	9.11	28.57	median	not Classified	not isolated	1477	1424	1350	0.914015	0	0
MET0547_bin.7	1313800	0.327484	62.9	4.27	22.22	median	not Classified	not isolated	1451	1431	1349	0.929704	0	0
MET1051_bin.6	1390739	0.325567	76.24	2.13	75	median	not Classified	not isolated	1521	1498	1417	0.931624	1	0.000657462
SRR2005698_bin.3	1043788	0.313788	65.54	1.06	20	median	not Classified	not isolated	1184	1177	1082	0.913851	0	0
SRR2005704_bin.2	1238058	0.308563	66.5	2.09	28.57	median	not Classified	not isolated	1410	1398	1301	0.922695	1	0.00070922
1111525849743604_bin.8	1862683	0.302675	90.87	3.87	30	high	not Classified	not isolated	2044	2026	1810	0.885519	1	0.000489237
1111525849861219_bin.30	1674883	0.32509	98.17	0	0	high	not Classified	not isolated	1660	1626	1542	0.928916	0	0
1111525849862289_bin.8	1690936	0.301898	98.78	2.85	0	high	not Classified	not isolated	1636	1605	1551	0.948044	0	0
MET0085_bin.2	1864412	0.318098	96.92	0.61	0	high	not Classified	not isolated	1786	1753	1709	0.956887	1	0.00055991
MET0395_bin.6	1791650	0.346218	98.26	1.22	0	high	not Classified	not isolated	1721	1701	1631	0.947705	0	0
MET0267_bin.11	974123	0.331167	55.7	1.34	0	median	Classified	isolated	984	966	922	0.936992	0	0
MET0376_bin.11	1480586	0.321808	72.38	1.52	0	median	Classified	isolated	1517	1500	1401	0.923533	2	0.00131839
MET0395_bin.5_new	1396891	0.32119	72.53	4.57	43.75	median	Classified	isolated	1384	1347	1320	0.953757	1	0.000722543
MET0045_bin.4	1690863	0.318336	96.86	0.73	50	high	Classified	isolated	1743	1731	1642	0.942054	0	0
MET0085_bin.4	1682229	0.31706	96.16	0.61	0	high	Classified	isolated	1717	1702	1600	0.931858	2	0.00116482
1111525849484253_bin.21	1500283	0.316591	70.87	0.51	50	median	not Classified	not isolated	1568	1544	1449	0.924107	3	0.00191327
1111525849772285_bin.16	1678406	0.318523	59.65	4.47	11.11	median	not Classified	not isolated	2024	2003	1729	0.854249	4	0.00197628
MET0376_bin.15	1519073	0.343208	60.37	0.61	0	median	not Classified	not isolated	1471	1448	1318	0.895989	0	0
MET0395_bin.16	1638942	0.340691	79.88	0.61	0	median	not Classified	not isolated	1604	1578	1441	0.898379	0	0
MET0376_bin.8	1624765	0.343546	92.07	1.4	0	high	not Classified	not isolated	1576	1562	1464	0.928934	0	0
MET0395_bin.14	1583729	0.341643	94.41	0	0	high	not Classified	not isolated	1508	1498	1399	0.927719	0	0
1111525849483071_bin.16	1594969	0.315076	84.5	0	0	median	Classified	isolated	1561	1539	1455	0.932095	0	0
1111525849645752_bin.40	1473960	0.315241	85.78	0.23	100	median	Classified	isolated	1449	1425	1331	0.918565	0	0
1111525849860314_bin.15	1612398	0.314025	99.3	0.23	100	high	Classified	isolated	1522	1505	1433	0.941524	0	0
MET0376_bin.7	1301115	0.463082	86.17	1.96	40	median	not Classified	not isolated	1418	1413	1291	0.910437	0	0
MET0395_bin.17	1557729	0.457447	97.09	0.02	100	high	not Classified	not isolated	1496	1484	1377	0.920455	0	0
1111525849645752_bin.41	722252	0.403831	58.97	0	0	median	Classified	isolated	768	757	716	0.932292	3	0.00390625
MET0251_bin.85	1346185	0.422362	86.56	1.17	75	median	Classified	isolated	1462	1453	1328	0.908345	0	0
MET0317_bin.4	629453	0.534972	51.01	0.02	0	median	Classified	isolated	774	773	676	0.873385	0	0
1111525849478105_bin.11	1411097	0.419419	65.44	8.62	100	median	not Classified	not isolated	1352	1288	1246	0.921598	0	0
MET0772_bin.29	903037	0.409665	52.19	0.86	100	median	not Classified	not isolated	980	974	908	0.926531	0	0
1111525849481762_bin.21	1501050	0.394319	68.82	0.62	66.67	median	not Classified	not isolated	1616	1597	1487	0.920173	1	0.000618812
1111525849479998_bin.23	1938398	0.392125	94.61	0.4	100	high	Classified	isolated	1824	1763	1661	0.910636	0	0
1111525849755503_bin.35	1018438	0.276352	64.04	0	0	median	not Classified	not isolated	971	960	938	0.966014	0	0
1111525849486058_bin.33	1769524	0.287598	69.69	8.03	0	median	not Classified	not isolated	2066	2020	1753	0.8485	2	0.000968054
1111525849862568_bin.54	1130126	0.27488	93.73	2.25	50	high	not Classified	not isolated	1216	1198	1068	0.878289	2	0.00164474
1111525849755644_bin.10	2002863	0.310751	77.98	6.55	71.43	median	not Classified	not isolated	2314	2242	2057	0.888937	0	0
1111525849743575_bin.88	4109499	0.709196	52.11	5.04	18.18	median	not Classified	not isolated	4736	4718	3222	0.680321	1	0.000211149
1111525849640249_bin.57	9676999	0.701585	90.9	3.57	12.5	high	not Classified	not isolated	9057	8736	7828	0.864304	1	0.000110412
1111525849768216_bin.22	5610720	0.684722	73.68	7.99	11.11	median	not Classified	not isolated	6717	6663	4490	0.668453	0	0
1111525849743575_bin.69_new	3606265	0.668024	50.45	0.65	100	median	not Classified	not isolated	4057	4040	2508	0.618191	0	0
1111525849640249_bin.111	10734450	0.701344	91.77	5.16	0	median	not Classified	not isolated	8803	8555	5951	0.67602	0	0
1111525849640249_bin.163	9091983	0.696854	95.48	7.8	5	median	not Classified	not isolated	8288	8121	5912	0.71332	2	0.000241313
1111525849640249_bin.31	8617579	0.681177	96.63	5.81	15.38	median	not Classified	not isolated	7656	7399	5518	0.720742	1	0.000130617
1111525849758776_bin.40	8904176	0.702921	95.48	5.99	7.14	median	not Classified	not isolated	8156	7874	5848	0.717018	2	0.000245218
1111525849480988_bin.41	6629238	0.684654	92.69	6.47	0	median	not Classified	not isolated	5506	5453	3776	0.685797	1	0.00018162
1111525849743575_bin.7	4346317	0.67834	60.83	3.43	23.08	median	not Classified	not isolated	4843	4819	3001	0.619657	1	0.000206484
1111525849758776_bin.36	6521643	0.680087	91.4	7.67	5.56	median	not Classified	not isolated	5772	5725	3807	0.659563	1	0.00017325
1111525849862568_bin.47	6675199	0.681131	92.69	7.74	0	median	not Classified	not isolated	5584	5534	3780	0.676934	1	0.000179083
1111525849486576_bin.86	4826196	0.625177	61.72	2.03	42.86	median	not Classified	not isolated	5521	5488	3633	0.658033	1	0.000181127
1111525849857514_bin.9	3841699	0.624938	53.35	0.39	25	median	not Classified	not isolated	4468	4445	2964	0.663384	1	0.000223814
1111525849640249_bin.130	6460478	0.645127	93.33	2.58	0	high	not Classified	not isolated	5734	5609	4095	0.714161	2	0.000348797
1111525849853811_bin.34	1255976	0.38812	85.12	2.25	0	median	not Classified	not isolated	1162	1159	761	0.654905	0	0
1111525849755644_bin.37	1059219	0.354844	62.81	8.54	50	median	not Classified	not isolated	2113	2017	597	0.282537	0	0
1111525849640249_bin.160	1322537	0.373534	76.39	0.93	0	median	not Classified	not isolated	1317	1312	765	0.580866	0	0
1111525849640249_bin.19	844887	0.445515	63.14	1.71	0	median	not Classified	not isolated	869	867	565	0.650173	0	0
1111525849861985_bin.14	658210	0.507426	51.98	0	0	median	not Classified	not isolated	654	650	457	0.698777	0	0
1111525849479998_bin.54	866118	0.48386	57.33	1.39	100	median	not Classified	not isolated	995	964	611	0.61407	0	0
1111525849479998_bin.8	586900	0.490479	66.62	1.31	100	median	not Classified	not isolated	682	680	466	0.683284	0	0
1111525849480093_bin.11	821946	0.481242	65.53	2.56	0	median	not Classified	not isolated	864	862	595	0.688657	0	0
1111525849480093_bin.50	764252	0.48703	56.21	1.45	33.33	median	not Classified	not isolated	898	895	595	0.662584	0	0
1111525849486260_bin.10	808225	0.486645	65.43	0	0	median	not Classified	not isolated	858	857	575	0.670163	0	0
1111525849640249_bin.107	825837	0.466311	65.53	1.71	0	median	not Classified	not isolated	870	867	594	0.682759	0	0
1111525849640249_bin.161	1089911	0.496369	63.39	0	0	median	not Classified	not isolated	1128	1123	716	0.634752	0	0
1111525849649875_bin.18	916134	0.487976	65.1	1.71	0	median	not Classified	not isolated	939	936	645	0.686901	0	0
1111525849755644_bin.22	685748	0.37174	60.8	0.93	0	median	not Classified	not isolated	714	708	481	0.673669	0	0
1111525849758776_bin.1	853344	0.484981	65.43	0	0	median	not Classified	not isolated	900	898	608	0.675556	0	0
1111525849767143_bin.5	713130	0.447545	73.43	2.59	100	median	not Classified	not isolated	829	825	511	0.616405	0	0
1111525849768216_bin.37	819842	0.493795	61.48	0.93	0	median	not Classified	not isolated	985	983	582	0.590863	0	0
1111525849771023_bin.22	394610	0.495018	51.95	1.72	100	median	not Classified	not isolated	490	490	321	0.655102	0	0
DP1808006764_bin.17	782650	0.479141	50.5	5.94	16.67	median	not Classified	not isolated	882	846	552	0.62585	0	0
DP1808006765_bin.12	786881	0.479817	60.34	6.9	0	median	not Classified	not isolated	895	851	555	0.620112	0	0
DSKIN0029-1_bin.9	511069	0.369414	53.61	0	0	median	not Classified	not isolated	569	569	377	0.662566	0	0
1111525849663740_bin.19	857621	0.477111	59.31	0.85	0	median	not Classified	not isolated	915	911	595	0.650273	0	0
1111525849861985_bin.3	1043795	0.463948	65.1	1.71	0	median	not Classified	not isolated	1123	1120	693	0.617097	0	0
MET0639_bin.10	859150	0.525789	60.8	0.93	0	median	not Classified	not isolated	915	909	579	0.632787	0	0
1111525849640249_bin.1	1038980	0.506326	65.38	0.85	0	median	not Classified	not isolated	1119	1117	706	0.63092	0	0
1111525849640249_bin.37	887428	0.456596	61.55	2.97	0	median	not Classified	not isolated	982	972	603	0.614053	0	0
1111525849862995_bin.31	963232	0.445304	66.82	1.85	0	median	not Classified	not isolated	1037	1032	661	0.637416	0	0
1111525849736894_bin.15	899481	0.481151	65.12	0.93	0	median	not Classified	not isolated	941	934	589	0.62593	0	0
1111525849743575_bin.66	859093	0.4792	62.54	0.85	0	median	not Classified	not isolated	913	911	600	0.657174	0	0
1111525849736936_bin.15	771575	0.490574	62.07	0	0	median	Classified	isolated	825	819	520	0.630303	0	0
1111525849771545_bin.38	932946	0.489843	65.1	0.85	0	median	Classified	isolated	971	966	632	0.650875	0	0
1111525849853811_bin.56	950786	0.465743	65.1	0.85	0	median	Classified	isolated	970	964	651	0.671134	0	0
1111525849486576_bin.26	1025486	0.474601	60.8	1.47	33.33	median	not Classified	not isolated	1137	1128	679	0.597186	0	0
1111525849640249_bin.5	1137639	0.467382	61.68	1.14	50	median	not Classified	not isolated	1233	1223	763	0.618816	0	0
1111525849640573_bin.1	1062731	0.505237	63.39	0.85	0	median	not Classified	not isolated	1160	1146	705	0.607759	0	0
1111525849480213_bin.6	952137	0.475913	64.25	0.43	100	median	not Classified	not isolated	1049	1044	659	0.628217	0	0
1111525849663614_bin.105	501523	0.355928	54.32	0	0	median	Classified	isolated	510	509	326	0.639216	0	0
1111525849640573_bin.2	1255675	0.575283	66.67	0	0	median	not Classified	not isolated	1279	1274	817	0.63878	0	0
1111525849640249_bin.2	1235134	0.544382	63.82	0.85	0	median	not Classified	not isolated	1259	1251	795	0.631454	0	0
1111525849861985_bin.11	794998	0.549055	51.54	0	0	median	not Classified	not isolated	831	829	544	0.654633	0	0
1111525849737037_bin.9_new	2591123	0.650963	50.67	1.91	0	median	not Classified	not isolated	2870	2865	1919	0.668641	0	0
1111525849861985_bin.43	6919497	0.71731	95.23	7.1	0	median	not Classified	not isolated	5857	5673	4574	0.780946	2	0.000341472
1111525849640249_bin.125	6433705	0.65961	91.86	4.65	25	high	not Classified	not isolated	5778	5505	4592	0.794739	1	0.00017307
1111525849486576_bin.66	4186512	0.596767	56.52	2.49	0	median	not Classified	not isolated	4526	4481	3578	0.790544	2	0.000441891
1111525849853811_bin.40	5483636	0.57019	80.81	0	0	median	not Classified	not isolated	5684	5630	4348	0.764954	3	0.000527797
1111525849486576_bin.41	6111962	0.499649	92.87	1.18	0	high	not Classified	not isolated	5212	5146	3937	0.755372	1	0.000191865
1111525849640249_bin.41	8334210	0.657292	98.88	4.49	0	high	not Classified	not isolated	6844	6599	5200	0.75979	6	0.00087668
1111525849861985_bin.74	7749567	0.548112	94.38	3.37	33.33	high	not Classified	not isolated	6228	6067	4818	0.773603	3	0.000481696
1111525849486576_bin.29	4335334	0.550894	87.47	0	0	median	not Classified	not isolated	3856	3814	3139	0.814056	2	0.000518672
1111525849758776_bin.22_new	4090947	0.533763	52.83	3.43	20	median	not Classified	not isolated	4582	4527	3320	0.724574	2	0.000436491
1111525849644360_bin.40	3123471	0.688037	84.13	1.8	33.33	median	not Classified	not isolated	3187	3164	2806	0.880452	1	0.000313775
1111525849861985_bin.72	3817605	0.729582	99.5	0.17	0	high	not Classified	not isolated	3812	3705	3418	0.896642	0	0
MET0223_bin.10	2577750	0.646091	81.05	1.22	60	median	not Classified	not isolated	2717	2688	2514	0.925285	0	0
1111525849862568_bin.84	3733071	0.708436	72.41	4.73	0	median	not Classified	not isolated	4255	4133	3759	0.883431	1	0.000235018
1111525849668784_bin.16	3347820	0.718442	62.95	0.5	50	median	not Classified	not isolated	3317	3235	2970	0.895387	1	0.000301477
1111525849862568_bin.27	4568978	0.729146	83.93	1.91	33.33	median	not Classified	not isolated	4704	4570	4258	0.905187	1	0.000212585
1111525849736752_bin.20	3312556	0.686442	89.78	2.04	50	median	not Classified	not isolated	3212	3135	2913	0.906912	1	0.000311333
MET0658_bin.1	3232322	0.667011	81.66	7.5	17.39	median	not Classified	not isolated	3698	3667	3214	0.869118	0	0
1111525849743663_bin.2	3369997	0.69	92.72	1.46	40	high	not Classified	not isolated	3386	3363	2618	0.773184	2	0.000590667
1111525849640573_bin.25	2619851	0.708258	59.38	9.48	16.67	median	not Classified	not isolated	3114	3032	2641	0.848105	0	0
1111525849669703_bin.2	2522460	0.707956	87.73	4.17	36.84	median	not Classified	not isolated	2884	2845	2473	0.85749	0	0
1111525849669879_bin.25	1806871	0.710999	58.51	1.84	33.33	median	not Classified	not isolated	2223	2213	1910	0.859199	0	0
1111525849737484_bin.8	3818383	0.702634	93.52	5.03	50	median	not Classified	not isolated	3961	3844	3480	0.878566	1	0.000252461
1111525849737518_bin.6	2654547	0.712582	63.54	4.58	43.33	median	not Classified	not isolated	3223	3181	2743	0.85107	1	0.00031027
1111525849743403_bin.23	1930325	0.720116	57.91	0.94	20	median	not Classified	not isolated	2130	2107	1813	0.851174	0	0
1111525849861046_bin.17	3243081	0.701248	84.9	4.47	35.71	median	not Classified	not isolated	3630	3565	3110	0.856749	0	0
1111525849863945_bin.15	2768620	0.71802	87.54	2.79	50	median	not Classified	not isolated	3130	3104	2705	0.864217	0	0
1111525849480213_bin.23	2990589	0.713834	98.13	1.33	0	high	not Classified	not isolated	3088	3037	2651	0.858484	1	0.000323834
1111525849640573_bin.12	2830604	0.709699	94.57	4.52	87.5	high	not Classified	not isolated	2882	2825	2533	0.878904	0	0
1111525849853811_bin.1	3307498	0.727255	97.21	2.11	12.5	high	not Classified	not isolated	3309	3272	2905	0.877909	1	0.000302206
1111525849862132_bin.3	2881057	0.715988	98.27	0.3	33.33	high	not Classified	not isolated	2868	2839	2506	0.87378	1	0.000348675
1111525849481828_bin.39	3376231	0.606107	79.32	2.87	35.71	median	not Classified	not isolated	3696	3656	3190	0.863095	0	0
1111525849758776_bin.34	3596647	0.582315	79.41	3.69	23.08	median	not Classified	not isolated	4053	4004	3420	0.843819	2	0.000493462
1111525849484783_bin.5	3906245	0.609307	95.22	2.28	15.38	high	not Classified	not isolated	3793	3723	3447	0.908779	2	0.000527287
1111525849743575_bin.45	4004248	0.620654	98.48	1.12	14.29	high	not Classified	not isolated	3704	3615	3314	0.894708	2	0.000539957
1111525849475912_bin.33	2699364	0.685845	87.75	2.77	53.33	median	not Classified	not isolated	2842	2789	2601	0.915201	1	0.000351865
1111525849478044_bin.16	2483988	0.683649	69.58	3.61	33.33	median	not Classified	not isolated	2877	2818	2631	0.914494	0	0
1111525849478743_bin.18	1494874	0.685519	56.41	1.13	50	median	not Classified	not isolated	1896	1879	1737	0.916139	0	0
1111525849480093_bin.35	3259027	0.687686	75.29	6.7	21.62	median	not Classified	not isolated	3730	3609	3263	0.874799	2	0.000536193
1111525849480213_bin.18	2671635	0.682689	80.31	6.69	56.25	median	not Classified	not isolated	3041	3005	2766	0.909569	1	0.000328839
1111525849480310_bin.4	2687281	0.681175	68.33	5.61	53.57	median	not Classified	not isolated	3101	3026	2815	0.907772	0	0
1111525849480910_bin.10_new	2480865	0.659549	56.01	4.45	53.57	median	not Classified	not isolated	3024	2909	2689	0.88922	1	0.000330688
1111525849486576_bin.12	2255463	0.661591	61.26	3.45	50	median	not Classified	not isolated	2282	2234	2117	0.927695	1	0.000438212
1111525849486576_bin.23	2345082	0.637092	67.61	0	0	median	not Classified	not isolated	2542	2526	2345	0.922502	1	0.000393391
1111525849638565_bin.8	1684692	0.679569	51.2	2.8	50	median	not Classified	not isolated	2257	2225	2044	0.905627	0	0
1111525849638977_bin.4	2753271	0.683443	82.63	7.35	53.12	median	not Classified	not isolated	3169	3075	2860	0.902493	1	0.000315557
1111525849639004_bin.13	2674585	0.679513	81.83	6.73	70.59	median	not Classified	not isolated	3328	3255	3009	0.904147	0	0
1111525849639030_bin.19	1971380	0.685459	73.99	7.93	56.41	median	not Classified	not isolated	2319	2270	2157	0.930142	1	0.00043122
1111525849640573_bin.22	2490101	0.686038	85.03	8.48	64.58	median	not Classified	not isolated	2862	2776	2654	0.927324	1	0.000349406
1111525849644631_bin.15	2029417	0.679473	57.6	8.25	27.27	median	not Classified	not isolated	2674	2628	2383	0.891174	0	0
1111525849645752_bin.46	1683210	0.682962	51.96	2.55	61.54	median	not Classified	not isolated	1960	1939	1784	0.910204	1	0.000510204
1111525849649755_bin.7	2708885	0.683162	80.03	9.58	42.31	median	not Classified	not isolated	3052	2930	2788	0.913499	1	0.000327654
1111525849663039_bin.28	2353612	0.683885	74.33	3.59	70.59	median	not Classified	not isolated	2589	2548	2377	0.918115	0	0
1111525849663500_bin.6	2369998	0.68094	61.29	9.3	28.89	median	not Classified	not isolated	3156	3062	2833	0.897655	1	0.000316857
1111525849664398_bin.11	1572689	0.675231	53.15	9.48	5.88	median	not Classified	not isolated	2089	2061	1908	0.913356	0	0
1111525849667897_bin.14	2633943	0.682235	72.94	7.31	37.84	median	not Classified	not isolated	3097	2987	2774	0.895706	1	0.000322893
1111525849668257_bin.20	1860543	0.686762	66.83	5.66	82.76	median	not Classified	not isolated	2347	2275	2156	0.91862	0	0
1111525849668648_bin.9	2331303	0.681807	59.59	9.42	29.41	median	not Classified	not isolated	3104	2990	2772	0.893041	0	0
1111525849668784_bin.21	1746683	0.682254	54.08	0.86	100	median	not Classified	not isolated	1781	1764	1642	0.921954	2	0.00112296
1111525849669823_bin.26	2354955	0.682684	69.53	4.85	60.61	median	not Classified	not isolated	2690	2647	2423	0.900743	0	0
1111525849736575_bin.19_new	3009817	0.683146	83.64	7.9	51.28	median	not Classified	not isolated	3354	3250	3065	0.913834	1	0.000298151
1111525849736752_bin.30	2839979	0.685216	58.83	5.17	25	median	not Classified	not isolated	3176	3104	2897	0.912154	1	0.000314861
1111525849736936_bin.14	2475741	0.682864	63.15	6.03	40	median	not Classified	not isolated	2798	2728	2512	0.897784	1	0.000357398
1111525849736979_bin.12	1852160	0.682315	65.47	3.85	27.59	median	not Classified	not isolated	2410	2392	2207	0.915768	0	0
1111525849737158_bin.5	2409896	0.680991	71.47	5.35	45.71	median	not Classified	not isolated	2614	2538	2352	0.89977	1	0.000382555
1111525849737189_bin.7	2069919	0.680538	58.47	4.24	51.61	median	not Classified	not isolated	2480	2441	2214	0.892742	0	0
1111525849737205_bin.16	3724359	0.681265	95.34	8.85	31.58	median	not Classified	not isolated	4001	3920	3474	0.868283	1	0.000249938
1111525849737484_bin.1	3344246	0.686241	99	5.02	20.83	median	not Classified	not isolated	3347	3268	3076	0.919032	1	0.000298775
1111525849739510_bin.22	2847614	0.682451	95.4	9.16	82	median	not Classified	not isolated	3234	3127	2932	0.906617	1	0.000309215
1111525849742797_bin.31	2181141	0.685262	63.91	3.75	57.14	median	not Classified	not isolated	2488	2445	2283	0.917605	1	0.000401929
1111525849743011_bin.18	2117093	0.685155	61.15	1.72	100	median	not Classified	not isolated	2244	2215	2078	0.926025	1	0.000445633
1111525849743258_bin.10	1349243	0.685396	51.38	1.4	90	median	not Classified	not isolated	1683	1675	1563	0.928699	0	0
1111525849743403_bin.27	2242828	0.675818	64.05	1.89	57.14	median	not Classified	not isolated	2330	2297	2116	0.908155	2	0.000858369
1111525849743575_bin.17_new	2318520	0.679432	70.48	4.15	31.82	median	not Classified	not isolated	2495	2446	2268	0.909018	1	0.000400802
1111525849743575_bin.36	3752670	0.682302	97.51	5.95	45.16	median	not Classified	not isolated	3719	3583	3308	0.889486	1	0.000268889
1111525849743844_bin.7	1925631	0.686049	70.83	5.54	75	median	not Classified	not isolated	2374	2304	2211	0.93134	1	0.00042123
1111525849744018_bin.20	2558228	0.684171	79.52	6.86	54.84	median	not Classified	not isolated	2979	2919	2701	0.90668	0	0
1111525849752591_bin.13	2704784	0.686913	70.45	5.99	57.14	median	not Classified	not isolated	3426	3342	3045	0.888792	0	0
1111525849758776_bin.17	2175856	0.70959	79.59	5.22	71.43	median	not Classified	not isolated	2649	2617	2369	0.8943	0	0
1111525849767380_bin.20	2288201	0.68747	89.61	3.94	61.9	median	not Classified	not isolated	2518	2488	2356	0.935663	1	0.000397141
1111525849771545_bin.49	2501466	0.707777	82.06	8.15	61.22	median	not Classified	not isolated	2993	2950	2661	0.889075	0	0
1111525849853957_bin.22	2704113	0.684778	97.79	5.16	73.08	median	not Classified	not isolated	2935	2892	2733	0.931175	2	0.000681431
1111525849857543_bin.9	2155263	0.679008	54.41	8.59	21.43	median	not Classified	not isolated	2952	2870	2625	0.889228	0	0
1111525849858814_bin.4	2536623	0.684054	78.59	6.23	46.67	median	not Classified	not isolated	2844	2775	2585	0.908931	0	0
1111525849860954_bin.19	2605148	0.683609	80.33	6.05	45.16	median	not Classified	not isolated	2931	2879	2669	0.910611	1	0.00034118
1111525849862212_bin.18	2641930	0.680546	82	8.77	67.27	median	not Classified	not isolated	3256	3184	2938	0.902334	0	0
1111525849862995_bin.22	3407569	0.678504	94.07	8.67	80.85	median	not Classified	not isolated	3496	3283	3228	0.923341	2	0.000572082
DS1912042283-1_bin.4	1502014	0.677016	50.37	0.76	33.33	median	not Classified	not isolated	1989	1984	1761	0.88537	0	0
MET0231_bin.3	1715208	0.679696	50.08	4.4	81.82	median	not Classified	not isolated	2235	2209	2028	0.907383	1	0.000447427
1111525849478674_bin.21	3650481	0.678126	97.12	3.72	43.75	high	not Classified	not isolated	3706	3605	3372	0.909876	2	0.000539665
1111525849478674_bin.30	3619033	0.681793	99.68	1.88	45.45	high	not Classified	not isolated	3507	3441	3140	0.895352	1	0.000285144
1111525849645395_bin.11	2708062	0.68173	93.27	4.96	34.48	high	not Classified	not isolated	3028	2983	2741	0.905218	1	0.000330251
1111525849752591_bin.7	3309854	0.688186	99.51	0.35	0	high	not Classified	not isolated	3215	3155	2936	0.913219	2	0.000622084
MET0231_bin.1	2904170	0.680448	95.02	2.99	46.67	high	not Classified	not isolated	3152	3116	2810	0.891497	1	0.000317259
MET0248_bin.2	2720325	0.683081	95.21	3.71	60	high	not Classified	not isolated	2989	2955	2727	0.912345	1	0.00033456
MET0251_bin.82	2673158	0.683037	96.04	4	68.75	high	not Classified	not isolated	2944	2897	2695	0.915421	1	0.000339674
MET0282_bin.13	3117615	0.687937	99.7	1.17	57.14	high	not Classified	not isolated	3093	3023	2880	0.931135	1	0.000323311
MET0662_bin.6	3543888	0.673927	92.29	3.38	55.56	high	not Classified	not isolated	3830	3723	3523	0.919843	0	0
1111525849475064_bin.7_new	2623256	0.670999	75.28	6.61	50	median	Classified	isolated	3031	2970	2833	0.934675	2	0.000659848
1111525849478649_bin.24	2749720	0.677889	79.89	5.95	79.31	median	Classified	isolated	3028	2958	2891	0.954756	2	0.000660502
1111525849481954_bin.27	3270651	0.672693	91.8	7.93	49.18	median	Classified	isolated	3582	3479	3339	0.932161	3	0.000837521
1111525849640479_bin.16	2070856	0.673649	52.42	8	24.39	median	Classified	isolated	2684	2630	2457	0.915425	0	0
1111525849743575_bin.23_new	2304509	0.67912	50.14	2.74	33.33	median	Classified	isolated	2808	2701	2648	0.94302	0	0
1111525849478105_bin.20	3256229	0.671762	95.22	3.61	85	high	Classified	isolated	3564	3515	3337	0.936308	2	0.000561167
1111525849480988_bin.3	3262981	0.674073	99.04	3.53	72.22	high	Classified	isolated	3265	3180	3093	0.94732	1	0.000306279
1111525849645140_bin.24	3123381	0.676498	97.65	0.81	66.67	high	Classified	isolated	3065	3006	2909	0.949103	1	0.000326264
1111525849858985_bin.19	3419837	0.67316	99.68	0.87	0	high	Classified	isolated	3462	3381	3119	0.900924	2	0.000577701
DP1807004423_bin.7	3242533	0.671602	93.44	1	50	high	Classified	isolated	3360	3283	3095	0.921131	1	0.000297619
DP1807004424_bin.7	3015477	0.673755	90.83	1.32	33.33	high	Classified	isolated	3146	3092	2936	0.933249	1	0.000317864
1111525849852267_bin.24	3468358	0.666706	90.44	7.02	58.54	median	Classified	isolated	3853	3737	3598	0.933818	2	0.000519076
1111525849853997_bin.6	2787377	0.668013	82.64	6.43	42.42	median	Classified	isolated	3262	3239	3052	0.935622	1	0.00030656
MET0658_bin.23	2277425	0.684147	59.09	0.86	100	median	Classified	isolated	2665	2605	2505	0.939962	0	0
SRR2005673_bin.4	2752680	0.67599	82.9	0.92	40	median	Classified	isolated	3159	3124	2905	0.919595	1	0.000316556
1111525849669230_bin.3	2607597	0.697336	81.54	9.37	49.02	median	Classified	isolated	2963	2837	2784	0.939588	1	0.000337496
1111525849736752_bin.9	2673525	0.696564	90.2	6.03	75.76	median	Classified	isolated	2995	2949	2805	0.936561	2	0.00066778
1111525849638712_bin.24	2004969	0.668095	57.31	3.46	26.32	median	Classified	isolated	2547	2525	2303	0.904201	1	0.000392619
1111525849640249_bin.62	2158213	0.675203	76.51	3.19	91.67	median	Classified	isolated	2166	2141	2067	0.954294	1	0.000461681
1111525849737158_bin.7	2556232	0.678335	85.53	8.05	73.68	median	Classified	isolated	2963	2917	2794	0.942963	0	0
1111525849640249_bin.94	3942317	0.67718	91.49	4.17	25	high	not Classified	not isolated	3846	3722	3554	0.924077	1	0.00026001
1111525849736908_bin.41	3333911	0.713443	99.35	1.22	33.33	high	not Classified	not isolated	3373	3304	3058	0.906611	0	0
1111525849861985_bin.10	4771178	0.63364	99.03	2.92	33.33	high	not Classified	not isolated	4677	4519	3889	0.831516	2	0.000427625
1111525849736936_bin.3	5041060	0.69269	97.76	2.36	16.67	high	not Classified	not isolated	4824	4651	4165	0.863391	3	0.000621891
1111525849743575_bin.83	1893600	0.496182	94.14	0	0	high	not Classified	not isolated	1853	1818	1456	0.785753	2	0.00107933
1111525849486260_bin.39	1728116	0.614752	84.19	1.01	25	median	not Classified	not isolated	1776	1771	1390	0.782658	1	0.000563063
1111525849486576_bin.54	1614225	0.599916	58.13	2.32	0	median	not Classified	not isolated	2099	2090	1501	0.715102	0	0
1111525849748616_bin.42	1840323	0.550238	75.98	4.17	15.38	median	not Classified	not isolated	2031	2002	1563	0.769572	1	0.000492368
1111525849748616_bin.46	1672087	0.478727	87.46	0.87	0	median	not Classified	not isolated	1680	1673	1290	0.767857	0	0
1111525849859956_bin.6	1498304	0.592659	84.63	1.61	60	median	not Classified	not isolated	1621	1602	1183	0.729796	0	0
1111525849862995_bin.3	1104811	0.515936	59.8	0.43	0	median	not Classified	not isolated	1338	1326	954	0.713004	1	0.000747384
1111525849480988_bin.37	2121937	0.601263	93.48	3.26	37.5	high	not Classified	not isolated	2058	2049	1636	0.794947	1	0.000485909
1111525849640249_bin.152	2228051	0.514692	94.58	1.09	0	high	not Classified	not isolated	2225	2217	1723	0.774382	1	0.000449438
1111525849640249_bin.7	2138188	0.504829	94.07	1.23	0	high	not Classified	not isolated	2186	2166	1667	0.76258	1	0.000457457
1111525849862995_bin.1	2264968	0.600448	93.48	2	10	high	not Classified	not isolated	2286	2276	1830	0.800525	0	0
1111525849478674_bin.52	1726065	0.519765	72.55	0.65	0	median	not Classified	not isolated	1798	1790	1349	0.750278	1	0.000556174
1111525849480988_bin.44	1398818	0.516613	58.78	0	0	median	not Classified	not isolated	1706	1699	1295	0.759086	1	0.000586166
1111525849486576_bin.25	2365182	0.548158	95.16	0.65	0	high	not Classified	not isolated	2375	2354	1798	0.757053	1	0.000421053
1111525849737484_bin.17	2281178	0.561051	94.22	0.59	33.33	high	not Classified	not isolated	2315	2305	1784	0.770626	1	0.000431965
1111525849853811_bin.2	2270822	0.540521	94.18	1.82	11.11	high	not Classified	not isolated	2385	2370	1797	0.753459	1	0.000419287
1111525849478674_bin.54	1423593	0.589411	51.82	1.3	0	median	not Classified	not isolated	1756	1752	1320	0.751708	1	0.000569476
1111525849483430_bin.14	1844784	0.54762	79.27	3.82	53.85	median	not Classified	not isolated	2146	2145	1683	0.78425	1	0.000465983
1111525849486576_bin.10	2319776	0.583329	85.17	1.3	0	median	not Classified	not isolated	2358	2345	1799	0.762935	2	0.000848176
1111525849486576_bin.62	1588225	0.525411	66.16	2.75	0	median	not Classified	not isolated	1898	1893	1412	0.743941	1	0.00052687
1111525849743258_bin.41	1210573	0.553426	58.44	2.49	11.11	median	not Classified	not isolated	1433	1414	1123	0.783671	0	0
1111525849758379_bin.14	1921652	0.484055	79.55	2.12	42.86	median	not Classified	not isolated	2311	2275	1636	0.707919	1	0.000432713
1111525849760419_bin.13	1276507	0.523165	57.09	1.56	16.67	median	not Classified	not isolated	1551	1550	1213	0.782076	1	0.000644745
1111525849640249_bin.11	1942708	0.470016	95.59	0.65	0	high	not Classified	not isolated	1971	1967	1599	0.811263	1	0.000507357
1111525849640249_bin.24	2140604	0.480421	93.63	0.01	0	high	not Classified	not isolated	2164	2152	1710	0.790203	1	0.000462107
1111525849640249_bin.4	2015840	0.502387	95.81	1.01	0	high	not Classified	not isolated	2045	2039	1651	0.807335	2	0.000977995
1111525849640249_bin.78	2055374	0.502219	95.87	1.52	0	high	not Classified	not isolated	2071	2065	1675	0.808788	1	0.000482859
1111525849737484_bin.31	2274673	0.483152	96.02	1.68	0	high	not Classified	not isolated	2290	2283	1745	0.762009	1	0.000436681
1111525849771545_bin.45	2399563	0.482517	95.94	1.97	0	high	not Classified	not isolated	2440	2410	1870	0.766393	1	0.000409836
1111525849649875_bin.7	1596564	0.442898	68.12	0.04	100	median	not Classified	not isolated	1589	1575	1228	0.772813	1	0.000629327
1111525849478674_bin.4	1907947	0.454002	90.43	0.16	0	high	not Classified	not isolated	1883	1874	1476	0.783856	1	0.000531067
1111525849480988_bin.18	1827850	0.472635	68.96	1.16	25	median	not Classified	not isolated	1827	1825	1449	0.793103	0	0
1111525849758776_bin.20_new	1336014	0.466246	53.16	1.3	0	median	not Classified	not isolated	1744	1742	1300	0.745413	0	0
1111525849859858_bin.34	1895024	0.453983	71.39	2.21	0	median	not Classified	not isolated	2070	2043	1580	0.763285	0	0
1111525849668977_bin.9	1380857	0.539206	68.22	0.59	33.33	median	not Classified	not isolated	1721	1718	1265	0.735038	0	0
1111525849640249_bin.8	2058727	0.547899	92.81	0.58	0	high	not Classified	not isolated	2090	2073	1572	0.752153	1	0.000478469
1111525849478674_bin.6	1341082	0.619135	54.35	0.43	0	median	not Classified	not isolated	1307	1294	1050	0.803366	1	0.000765111
1111525849486576_bin.14	2212360	0.579049	86.38	1.96	0	median	not Classified	not isolated	2162	2124	1685	0.779371	1	0.000462535
1111525849663969_bin.5	1931859	0.537802	75	1.96	0	median	not Classified	not isolated	2239	2228	1572	0.702099	1	0.000446628
1111525849736752_bin.11	1866140	0.505708	75.52	4.35	25	median	not Classified	not isolated	2001	1961	1568	0.783608	0	0
1111525849736752_bin.19	1518587	0.57414	52.4	1.72	100	median	not Classified	not isolated	1715	1707	1288	0.75102	1	0.00058309
1111525849736894_bin.3	1817364	0.572152	72.17	3.04	33.33	median	not Classified	not isolated	2020	2014	1503	0.744059	1	0.00049505
1111525849859858_bin.41	2292919	0.505043	87.27	2.39	0	median	not Classified	not isolated	2319	2266	1776	0.765847	1	0.00043122
MET0662_bin.2	1489740	0.560164	61.64	0.52	25	median	not Classified	not isolated	1861	1859	1343	0.721655	0	0
1111525849862568_bin.44	2711619	0.569393	95.75	2.61	0	high	not Classified	not isolated	2665	2647	1916	0.718949	1	0.000375235
1111525849480310_bin.33	1758093	0.624133	94.51	0	0	high	not Classified	not isolated	1759	1742	1381	0.785105	1	0.000568505
1111525849862568_bin.38	2331829	0.567646	96.7	3.3	33.33	high	not Classified	not isolated	2443	2402	1770	0.724519	1	0.000409333
1111525849650039_bin.20	3035564	0.657719	74.46	0.52	100	median	not Classified	not isolated	3118	3104	2500	0.801796	1	0.000320718
1111525849640249_bin.144	1206530	0.394453	89.25	0	0	median	not Classified	not isolated	1261	1186	926	0.734338	0	0
1111525849861985_bin.1	4382373	0.665768	74.12	4.59	16.67	median	not Classified	not isolated	4824	4682	4329	0.897388	2	0.000414594
1111525849771817_bin.16	4898118	0.645897	62.22	8.31	18	median	not Classified	not isolated	5884	5700	5124	0.870836	6	0.00101971
DS1912041100-1_bin.3	4980424	0.653848	67.99	4.05	25	median	not Classified	not isolated	6087	5911	5242	0.86118	2	0.000328569
DSKIN0049-1_bin.11	4389605	0.680784	83.62	3.49	25	median	not Classified	not isolated	5146	5053	4612	0.89623	1	0.000194326
1111525849480358_bin.25	5002454	0.669218	99.37	1.76	12.5	high	not Classified	not isolated	4798	4618	4304	0.89704	2	0.00041684
1111525849650039_bin.18	4418821	0.671474	98.75	0.38	0	high	not Classified	not isolated	4250	4121	3891	0.915529	0	0
1111525849857514_bin.35	5539278	0.665663	97.65	0.31	0	high	not Classified	not isolated	5404	5184	4944	0.914878	3	0.000555144
1111525849862568_bin.17	5477708	0.665612	99.37	1.1	25	high	not Classified	not isolated	5305	5127	4868	0.917625	3	0.000565504
1111525849478566_bin.12	3826891	0.667405	99.53	0.31	0	high	not Classified	not isolated	3514	3436	3215	0.914912	2	0.000569152
1111525849478566_bin.13	3270408	0.683237	59.28	1.89	7.69	median	not Classified	not isolated	3853	3804	3368	0.874124	2	0.000519076
1111525849862995_bin.27	4743959	0.694481	98.28	3.21	6.25	high	not Classified	not isolated	4817	4666	4353	0.903674	1	0.000207598
1111525849863945_bin.11	4695887	0.704864	96.87	0.82	25	high	not Classified	not isolated	4658	4549	4134	0.887505	2	0.000429369
DSKIN0041-1_bin.16	4477017	0.703649	96.21	2.05	57.89	high	not Classified	not isolated	4557	4459	4052	0.889181	2	0.000438885
1111525849486260_bin.1	3524303	0.685996	62.06	2.91	50	median	not Classified	not isolated	4280	4221	3844	0.898131	0	0
1111525849760419_bin.11	4907346	0.691653	51.4	4.05	42.31	median	not Classified	not isolated	6166	5999	5248	0.851119	3	0.000486539
DSKIN0041-1_bin.33	4184706	0.66968	61.54	6.38	0	median	not Classified	not isolated	5026	4898	4195	0.83466	2	0.000397931
1111525849771545_bin.23	4282777	0.709211	95.3	3.84	15	high	not Classified	not isolated	4493	4381	4097	0.911863	1	0.000222568
1111525849640249_bin.159	3971227	0.646999	91.86	4.71	12.5	high	not Classified	not isolated	4064	3974	3685	0.906742	2	0.000492126
1111525849475912_bin.34	2959251	0.663104	51.64	9.79	4.44	median	not Classified	not isolated	3708	3619	3197	0.86219	0	0
1111525849737158_bin.18_new	3213492	0.665935	76.14	3.94	20.83	median	not Classified	not isolated	3316	3275	2775	0.836852	2	0.000603136
1111525849743011_bin.15_new	2919945	0.66652	69.09	3.62	11.76	median	not Classified	not isolated	3281	3220	2768	0.843645	1	0.000304785
1111525849752591_bin.17	4002305	0.627975	62.77	7.25	18.92	median	not Classified	not isolated	4922	4757	4120	0.837058	3	0.000609508
1111525849853831_bin.5	3081902	0.662896	70.8	3.33	20	median	not Classified	not isolated	3412	3368	2825	0.82796	0	0
1111525849857543_bin.8	3041748	0.659221	69.6	2.7	18.75	median	not Classified	not isolated	3566	3525	2910	0.81604	1	0.000280426
1111525849858229_bin.27	2452899	0.628131	74.36	0.5	66.67	median	not Classified	not isolated	2860	2833	2364	0.826573	0	0
1111525849860314_bin.38	2900540	0.661905	60.69	4.97	21.74	median	not Classified	not isolated	3285	3240	2720	0.828006	0	0
MET0772_bin.11	4024835	0.642121	88.48	3.72	31.25	median	not Classified	not isolated	4379	4298	3578	0.817082	4	0.000913451
1111525849863945_bin.22	3206063	0.629173	96.76	2.46	22.22	high	not Classified	not isolated	3361	3327	2806	0.834871	0	0
1111525849670236_bin.6	1036129	0.432293	87.84	0	0	median	not Classified	not isolated	1050	1049	953	0.907619	1	0.000952381
MET0223_bin.22	2694616	0.584545	52.68	1.06	0	median	not Classified	not isolated	2848	2777	2646	0.929073	1	0.000351124
1111525849743575_bin.40	4798184	0.602956	97.43	2.39	66.67	high	Classified	isolated	4598	4450	4354	0.946933	4	0.000869943
1111525849755863_bin.16	698077	0.333008	55.72	0.43	0	median	not Classified	not isolated	694	689	647	0.932277	0	0
1111525849759006_bin.14	1110973	0.336194	89.94	1.7	50	median	not Classified	not isolated	1192	1179	1039	0.871644	0	0
1111525849771023_bin.39	1026770	0.335251	87.76	0.43	0	median	not Classified	not isolated	1036	1031	951	0.917954	1	0.000965251
1111525849771614_bin.8	1086450	0.334632	89.07	0.87	33.33	median	not Classified	not isolated	1117	1113	1011	0.905103	1	0.000895255
1111525849853957_bin.40	729504	0.338256	56.65	0.43	0	median	not Classified	not isolated	914	914	790	0.864333	0	0
1111525849861727_bin.11	976439	0.332866	77.99	2.32	42.86	median	not Classified	not isolated	1107	1103	980	0.885276	1	0.000903342
1111525849767321_bin.3	1086123	0.332491	90.88	0.87	50	high	not Classified	not isolated	1109	1101	1008	0.908927	1	0.000901713
1111525849640249_bin.114	3868146	0.644552	91.27	2.39	11.11	high	not Classified	not isolated	3689	3627	3536	0.958525	0	0
1111525849640249_bin.56	4773349	0.604055	81.36	7.65	66.07	median	not Classified	not isolated	5445	5261	5210	0.956841	3	0.000550964
1111525849668257_bin.16	3838939	0.640365	58.94	5.02	11.11	median	not Classified	not isolated	4644	4568	4107	0.884367	0	0
1111525849480358_bin.14	4052576	0.652151	65.37	4.31	3.57	median	not Classified	not isolated	5129	4993	4325	0.843244	4	0.000779879
1111525849478674_bin.19	4669294	0.689284	99.68	0.32	0	high	not Classified	not isolated	4220	4075	4006	0.949289	3	0.0007109
1111525849743575_bin.24	4757851	0.687854	96.81	0.47	0	high	not Classified	not isolated	4442	4300	4088	0.920306	3	0.000675371
1111525849481828_bin.19	2859395	0.666391	67.13	1.87	0	median	not Classified	not isolated	3455	3424	3119	0.90275	0	0
1111525849479998_bin.32	2076118	0.696014	55.19	1.61	0	median	not Classified	not isolated	2515	2502	2250	0.894632	0	0
1111525849638977_bin.19	4373960	0.688601	86.72	4.04	18.18	median	not Classified	not isolated	4854	4756	4267	0.879069	0	0
1111525849736752_bin.29	3017500	0.702437	71.16	3.77	12.5	median	not Classified	not isolated	3428	3370	3108	0.906651	0	0
1111525849736752_bin.49	4391737	0.680736	73.88	4.38	17.39	median	not Classified	not isolated	5078	4909	4490	0.884206	1	0.000196928
1111525849736936_bin.2	2910291	0.701065	70.84	2.2	11.11	median	not Classified	not isolated	3315	3233	2994	0.903167	0	0
1111525849767596_bin.7	3548847	0.687236	74.36	2.13	28.57	median	not Classified	not isolated	4076	4013	3554	0.871933	1	0.000245339
1111525849854152_bin.19	3881966	0.686033	77.79	7.37	15.79	median	not Classified	not isolated	4363	4263	3818	0.875086	2	0.0004584
1111525849486576_bin.21	3753897	0.702845	96.59	1.72	44.44	high	not Classified	not isolated	3767	3658	3463	0.919299	0	0
1111525849638712_bin.14	4077627	0.700907	95.23	1.9	44.44	high	not Classified	not isolated	4358	4227	3899	0.894676	0	0
1111525849644360_bin.42	5142813	0.686724	98	0.53	0	high	not Classified	not isolated	5115	4919	4505	0.880743	2	0.000391007
1111525849748616_bin.21	4577457	0.690811	98.57	2.08	33.33	high	not Classified	not isolated	4439	4308	4067	0.916197	2	0.000450552
1111525849663614_bin.83	4616337	0.703297	85.93	3.94	55.56	median	not Classified	not isolated	4994	4873	4567	0.914497	0	0
1111525849737037_bin.31	3206363	0.688458	76.86	3.65	27.78	median	not Classified	not isolated	3586	3537	3283	0.915505	1	0.000278862
1111525849479196_bin.7	1551737	0.664687	50.53	1.21	75	median	not Classified	not isolated	1958	1945	1775	0.906537	0	0
1111525849480093_bin.13	2879491	0.627545	77.23	3.15	27.27	median	not Classified	not isolated	3522	3471	3167	0.899205	1	0.00028393
1111525849480358_bin.6	2137939	0.688633	50.75	6.5	30.56	median	not Classified	not isolated	2806	2716	2530	0.901639	0	0
1111525849486576_bin.34	2638218	0.633382	88.92	3.64	52.94	median	not Classified	not isolated	2998	2980	2794	0.931955	0	0
1111525849668582_bin.12	2469916	0.688352	88.28	1.35	40	median	not Classified	not isolated	2697	2673	2485	0.921394	0	0
1111525849736979_bin.17	3078764	0.674522	74.34	3.4	16.67	median	not Classified	not isolated	3611	3549	3388	0.938244	0	0
1111525849766067_bin.1	2992576	0.68947	96.23	7.5	85.42	median	not Classified	not isolated	3142	3003	2943	0.936665	0	0
1111525849640249_bin.109	4222826	0.669744	99.02	0.58	25	high	not Classified	not isolated	4002	3855	3876	0.968516	0	0
1111525849644833_bin.21	3258340	0.691248	90.91	3.26	40	high	not Classified	not isolated	3300	3150	3113	0.943333	0	0
[truncated: 4,570 more rows]

## Sheet: Supplementary Table 3
Table S3. The average gene number, gene families number, and novel function number of MAGs at each order level and family level.
[truncated: 140 more rows]

[truncated: 5 more sheets: Supplementary Table 4, Supplementary Table 5, Supplementary Table 6, Supplementary Table 7, Supplementary Table 8]
